# Supplementary material for: Association of fetal ultrasound anthropometric parameters with neurodevelopmental outcomes at 24 months of age
Source: PLoS One. 2023 Dec 22;18(12):e0296215. doi: 10.1371/journal.pone.0296215 (PMC10745170; doi:10.1371/journal.pone.0296215)
Supplement: S1 Data — (XLS) [file pone.0296215.s001.xls]

## Sheet: Data set
Participant ID	cog (cs)	Mot (cs)	group_r2	Usg weeks	Avg_ hc_mm	Avg_femur_length_mm	Avg_abd_circum_mm	Avg_bpd_mm	Avg_tran_crblr_mm	Lang_cs	Woman_age	Woman_weight	woman_height	family_type	schooling	occupation	husband_school	hsbd_occ	religion	income	quintile	ga_del_week	sex	wt_d7	early_int
30142	115	97	INTERVENTION	26.2105	242.9	47.4	208.967	65.6333	31.1	97
30150	95	97	INTERVENTION	26.0445	239.767	47.4	206.933	67.3667	29.8	97
30151	100	97	CONTROL	26.1205	248.833	45.7667	197.9	68.6667	29.3	79	26	62	149.45	4	8	15	14	12	Hindu	180000	Less poor	39.692	3	2.99	0
30156	90	100	INTERVENTION	26.9683	242.1	49.3333	214.067	68	32.7	79
30157	100	107	INTERVENTION	26.223	247.833	48.9667	212.133	70.3333	29.2	91
30161
30162	70	85	CONTROL	26.3146	235.667	53	202.667	68	28.5	74	30	49.8	148.15	4	4	15	10	12	Hindu	240000	Poorest	39.886	4	2.6125	1
30163	95	94	INTERVENTION	27.2627						83	21	44.6	147.8	5	15	13	10	12	Hindu	150000	Poor	40.4055	3	2.845	1
30165	75	94	CONTROL	26.8355	252.667	44.3333	194.333	72	32.5	94
30166	95	107	INTERVENTION	28.5381						106	23	56.6	147.65	5	12	15	10	12	Hindu	360000	Very poor	40.1095	4	2.355	0
30167	100	97	CONTROL	25.7273	242.767	49.1	214.733	67.1		109
30168	80	88	INTERVENTION	27.4528						68	20	38.5	141.25	5	0	15	2	12	Hindu	240000	Poorest	39.8814	3	2.6175	0
30169	95	107	INTERVENTION	26.7991	236.667	50	193	76.6667	29	97	23	47.5	143.5	3	12	12	10	12	Hindu	250000	Less poor	37.7991	4	1.9	1
30170	90	91	CONTROL	25.911		44.3	225	60	28.4	79	20	37.6	149.35	5	8	15	12	12	Muslim	150000	Very poor	41.1967	4	2.605	0
30173	115	115	CONTROL	26.5415	229	51	215	66	31	106	19	40.2	148.05	5	10	15	10	12	Hindu	250000	Very poor	40.1129	4	3.36	0
30175	95	91	INTERVENTION	27.153						91	27	47.7	145.1	4	10	15	12	13	Hindu	180000	Poor	38.0102	3	2.2	1
30176	95	100	INTERVENTION	26.547	237.333	51.6667	191.667	71.6667	27.3333	91	24	80.7	149.55	5	12	15	12	12	Hindu	250000	Less poor	36.9756	4	2.435	0
30177	100	94	CONTROL	26.4387	239.333	51	215	69.6667	28.3333	109	25	49.6	143.6	4	12	15	15	12	Hindu	250000	Poorest	38.7244	4	3.04	0
30180	95	88	CONTROL	26.1793	231.333	44	203.667	65	27	89	18	41.4	141.6	4	4	15	10	12	Hindu	360000	Very poor	38.3222	4	2.475	0
30181	95	94	CONTROL	27.4821						94	25	58.3	137.1	3	0	15	10	12	Hindu	180000	Poorest	40.4821	3	3.045	0
30182	95	88	INTERVENTION	26.4333	237	48	204.333	64.6667	30	94	25	39.9	145.05	3	10	15	12	12	Muslim	250000	Poorest	38.4333	3	2.7875	1
30184	90	82	INTERVENTION	26.1073	213.667	46	181	61.6667	29	71	25	39.5	138.05	3	2	15	5	12	Muslim	100000	Very poor	37.9644	4	1.685	1
30185
30186	110	107	INTERVENTION	27.1717						109	25	58.7	147.85	3	12	15	10	12	Hindu	180000	Very poor	38.1717	4	3.015	1
30190	95	97	INTERVENTION	26.4136	242	52	203.667	70.3333	26.6667	91	23	38.1	144.25	3	8	15	8	12	Hindu	240000	Poorest	36.985	4	2.515	1
30191	100	94	CONTROL	25.8527	239	45.6667	213.333	71	26	89	30	61.8	147.7	5	15	15	12	12	Hindu	280000	Poor	39.4242	3	2.975	1
30193	90	88	INTERVENTION							89	21	39.8	147.9	5	10	15	15	12	Hindu	216000	Poor		3	2.465	1
30194	100	91	CONTROL	26.9073	231	48	207	70	28	86	24	49.4	141.85	4	7	15	6	12	Hindu	300000	Very poor	40.0501	4	3.03	0
30195	105	100	INTERVENTION	26.6249	242	50	191	66	29	106	25	42	149.05	4	15	15	10	14	Hindu	324000	Least poor	39.1964	3	2.98	0
30197	110	94	CONTROL	26.5415	234	50	202	70		91	22	48.4	145.9	5	12	15	10	12	Hindu	150000	Poorest	39.8272	4	2.54	0
30198	65	82	INTERVENTION	26.1384	223	44	178	65	25	74	24	35.9	142	3	8	12	8	12	Hindu	120000	Very poor	39.567	3	2.315	1
30199	100	91	INTERVENTION	25.9737	223	48	179	61	26	94	20	37.8	149.45	3	8	15	10	12	Hindu	120000	Poorest	39.1166	3	2.8375	1
30200	90	85	CONTROL	28.0048						77	25	47.6	136.7	5	2	15	5	13	Hindu	250000	Very poor	38.4333	3	2.15	0
30201	95	88	CONTROL	26.1476	244.333	44	206		31	71	22	37.3	139.25	5	10	15	8	12	Hindu	280000	Poor	39.0048	3	2.515	1
30203	70	79	CONTROL	27.1166						74	24	54.2	149.15	5	15	15	12	12	Hindu	280000	Poor	37.688	3	2.945	1
30205	90	94	INTERVENTION	26.3236	245.3	48.2	219.033	68.8667	30.3333	89	24	54	144.55	5	8	15	10	12	Hindu	180000	Less poor	37.1807	3	2.82	0
30206	80	88	INTERVENTION	25.9206	240.333	46	219	68.3333	29	79	23	44.6	146.6	5	15	12	12	12	Hindu	150000	Poorest	40.2063	3	3.215	0
30208	75	76	CONTROL	26.3146	246.333	50.4667	201.767	68.4333	31.3333	68	28	53.3	149.45	5	6	15	10	14	Hindu	180000	Less poor	37.886	3	2.405	1
30210	105	97	CONTROL	26.3236	239.7	48.2	219.667	64.8667	30.5	97	25	35.3	147.35	3	0	15	10	12	Muslim	200000	Poor	39.895	3	2.695	0
30211	90	97	INTERVENTION	26.1933	230.567	46.2333	205.8	61.6667	29.8667	100	27	41.2	149.4	4	6	15	12	12	Hindu	240000	Less poor	37.479	4	2.66	1
30212	100	97	INTERVENTION	26.4242	243.867	49.3667	219.733	65.0333	30.3667	83	23	66.8	149.7	5	5	15	12	12	Muslim	280000	Very poor	37.567	3	2.725	1
30213	100	94	CONTROL	26.1279	229.2	45.4	199.4	63.7667		106	20	53.6	148.95	5	15	15	15	12	Hindu	280000	Very poor	40.6993	3	2.575	0
30214	85	97	INTERVENTION	26.2543	241.5	48.2	217.2	64.3667	29.9333	91	21	37.3	138.5	5	10	15	7	12	Hindu	372000	Very poor	38.9686	3	2.605	1
30215	100	97	INTERVENTION	27.418						83	24	42.5	148.75	4	10	15	12	12	Hindu	200000	Poor	37.1323	3	2.01	1
30216	90	91	INTERVENTION	26.7124	252.467	49.5667	216.1	67.6		86	22	48	142.5	4	12	15	12	12	Hindu	200000	Very poor	38.9981	3	3.065	1
30217
30218	95	94	CONTROL	25.9983	232.333	49.2	224.3	62.5667	31.5	103	23	66.4	145.75	3	12	15	12	14	Hindu	150000	Poorest	40.284	4	3.505	1
30219	85	88	CONTROL	26.0988	242.033	45.7667	204.7	64.8333	29.9333	86	23	50.8	143.5	5	17	15	17	12	Hindu	348000	Poor	38.5274	4	2.23	0
30220	70	82	CONTROL	26.4574	245.867	48.8	216.833	67	31.0667	71	20	49.4	146.35	5	15	15	12	14	Hindu	240000	Less poor	35.0288	3	2.375	0
30221	100	103	INTERVENTION	26.1344	241.9	46.2333	207.3	64.6667	28.9667	97	24	45.5	148.55	3	12	15	12	12	Muslim	180000	Poor	38.7058	3	2.71	0
30222	80	91	CONTROL	25.5011	238.333	45.8333	211.667	64.4667	28	71	24	38.6	145.05	4	10	12	10	12	Hindu	180000	Poorest	39.0725	3	2.72	0
30223	100	100	INTERVENTION	26.4333	252.1	50.8333	231.833	68.6333	31.5667	106	23	57.9	147.3	3	10	15	0	14	Hindu	150000	Very poor	39.7191	3	3.19	1
30224	95	100	INTERVENTION	26.3022	239.733	48.3667	215.733	64.5667	29.7667	77	27	46.7	146.25	5	15	15	15	12	Hindu	150000	Poorest	39.1594	4	3.21	1
30225	90	97	CONTROL	26.5389	225	42.6667	182	64	25.3333	109	21	39	137.6	5	9	15	9	13	Hindu	280000	Very poor	40.6818	4	2.77	0
30226	90	97	INTERVENTION	26.2498						100	21	33.3	149.25	3	10	15	12	12	Hindu	180000	Very poor	39.964	4	2.845	1
30227	100	91	CONTROL	26.2595	241.233	47.3667	207.8	64.5	29.1333	94	23	47	147.65	4	12	15	10	12	Hindu	120000	Very poor	38.5452	3	2.835	1
30228	90	100	INTERVENTION	26.3035	240.667	49	202.333	62.6667	29	79	25	44.5	145.35	3	0	15	10	12	Hindu	96000	Very poor	39.4463	4	2.975	1
30229	85	88	INTERVENTION	26.4041	236.8	47.3	218.433	65.8333	29.6	91	19	41.3	145.25	5	12	15	10	14	Hindu	360000	Poor	36.8327	3	2.17	0
30230	115	103	INTERVENTION	26.3705	223.333	49	195	63.6667	29	106	21	59.4	141.25	5	18	15	8	12	Hindu	280000	Poor	38.3705	3	2.815	0
30232	90	91	CONTROL	25.8605	242.633	50.7333	210.333	68.3667	29.3	97	25	53.3	135.95	3	6	15	6	12	Hindu	250000	Poor	39.8605	3	3.01	1
30233	95	100	CONTROL	26.3534	234.067	46.6667	211.033	61.9667	28.7	97	25	44.6	147.55	4	12	15	12	12	Hindu	240000	Very poor	38.0677	3	3.005	0
30234	70	79	INTERVENTION	26.3298	234.333	48.3333	184.667	68	28.6667	77	25	47.1	145.25	5	10	15	12	12	Hindu	150000	Poor	40.187	3	3.02	1
30235	90	97	INTERVENTION	25.9737	228.3	46.5667	209.167	62.6	28.7667	103	25	39.3	145.7	4	0	15	8	12	Hindu	156000	Less poor	38.2595	3	2.81	1
30237	95	97	INTERVENTION	26.095	246.333	49.6667	204.333	66.6667	28.3333	91	23	57.5	148.5	4	10	15	10	12	Hindu	250000	Poor	38.5235	3	2.89	1
30238	95	94	CONTROL	26.6097	233	49	194	65	28	94	18	43.9	143.1	5	8	15	0	13	Hindu	250000	Poorest	40.1811	3	2.7725	0
30239
30240	95	94	CONTROL	26.5143	228	47.3333	182.667	64.3333	27	89	20	58.1	147.65	3	10	15	12	12	Hindu	280000	Very poor	39.0858	3	2.8875	0
30241	90	94	INTERVENTION	26.4787	221.6	43.3	206.433	59.4333	29.2333	83	30	42	149.35	4	9	15	9	12	Hindu	120000	Least poor	33.4787	4	1.3
30242	105	94	CONTROL	26.466	210	47.6667	188	57.6667	26	97	24	41.7	145	5	9	15	8	12	Hindu	144000	Less poor	40.3232	4	2.57	1
30243	105	100	INTERVENTION	25.8283	214	45.6667	195	67	24.3333	100	23	62.5	149.05	3	0	15	10	14	Muslim	300000	Poor	38.3998	4	2.6825	1
30244	95	91	CONTROL							97	29	67.4	149	5	6	15	6	12	Hindu	144000	Poor	39.6003	4	3.26	0
30245	90	88	INTERVENTION	26.3303	242.267	48.3	218	64.9333	29.2667	68	26	43.6	146.1	3	10	15	8	13	Hindu	96000	Poorest	40.0446	3	3.025	1
30246	95	97	CONTROL	26.3908	243	50	218.667	66	27	89	29	64.9	148.85	5	15	15	15	12	Hindu	250000	Less poor	36.2479	3	3.08	1
30247	90	94	CONTROL	28.6508						91	21	48.6	149.65	5	12	15	8	12	Hindu	250000	Poor	36.3651	4	2.375	0
30248	95	97	INTERVENTION	27.0446						103	21	38	146.5	5	5	15	9	12	Muslim	180000	Very poor	40.616	4	2.36	1
30249	60	64	CONTROL							68	23	55.2	143.35	3	10	15	10	14	Hindu	200000	Least poor	39.9287	4	3.005	1
30251	100	97	CONTROL	26.4242	246	50.3333	213	67	27	106	22	41.8	146.1	4	12	15	12	12	Hindu	264000	Less poor	38.2813	3	3.21	1
30252	100	94	INTERVENTION	27.2575						89	29	56.8	141.75	3	8	15	9	15	Muslim	960000	Poorest	38.6861	4	2.515	1
30253	100	97	CONTROL	26.4574	240	48.6667	217.667	67.6667	28.6667	91	25	50.4	145.9	3	2	15	8	12	Muslim	180000	Poor	37.0288	4	2.5	1
30254	95	97	INTERVENTION	26.2048	231	47	215	69.3333	23.3333	100	24	66.6	149.6	5	5	15	9	12	Hindu	208000	Very poor	36.4905	3	3.03	0
30255	90	91	INTERVENTION	25.4731	245.633	46.3667	218.8	64.6		94	25	48.1	141.55	5	15	15	17	12	Hindu	280000	Poor	39.4731	3	2.815	1
30256	100	94	CONTROL	26.7213	254	53	214	70	29	86	28	48.8	146.95	3	12	15	8	14	Muslim	100000	Very poor	37.1498	3	2.5725	1
30257	100	97	CONTROL	25.8775	234.767	46.4333	200.133	63	28.8333	86	30	48.1	147.55	4	10	15	8	13	Hindu	144000	Very poor	39.449	3	2.755	1
30258	90	94	INTERVENTION	25.9981	247.367	49.2	218.733	67.8	29.8667	86	21	41	139.55	5	12	15	12	12	Muslim	150000	Very poor	39.141	4	2.785	1
30260	95	103	INTERVENTION	26.5143	225.667	47.3333	180.667	65.3333	24	100	20	38.8	146.05	5	10	15	12	12	Hindu	300000	Less poor	37.0858	4	2.17	1
30261
30262	90	107	CONTROL	26.2439	243.333	49.3333	210.667	67.6667	28.2667	89	28	44.7	143.05	4	7	15	15	14	Hindu	300000	Less poor	37.5296	3	2.995	1
30264	90	94	CONTROL	26.5463	225	46	179	68	22	86	19	41.3	141.25	3	8	15	10	12	Hindu	960000	Poorest	38.6891	3	2.14	0
30266	100	94	INTERVENTION	27.4021						91	18	48.5	147.9	4	9	15	12	14	Hindu	250000	Poor	36.545	4	2.225	1
30267	100	97	INTERVENTION	26.8154	250.467	48.3	223.667	68.7	30.4667	91	26	64.3	143.7	4	9	15	9	12	Hindu	240000	Less poor	39.5296	4	2.86	0
30268	95	97	CONTROL							103	23	40.8	140.05	4	8	15	8	12	Hindu	300000	Very poor	35.5068	3	2.54	1
30269
30270	85	85	INTERVENTION	26.5893	244	48	219	66	25	77	25	49.2	143.75	5	17	15	12	12	Hindu	500000	Less poor	38.4464	3	2.765	0
30271	90	97	CONTROL	25.8652	212	46.6667	180.667	58.6667	27.3333	97	20	30.8	145.15	3	9	15	9	12	Hindu	180000	Very poor	38.5795	4	2.345	0
30272	105	100	INTERVENTION	26.2185	241.333	50	207.667	65	27	112
30273	90	88	INTERVENTION	26.6365	233.867	46.5667	203.633	62.9333	28.7667	89	21	35	143.6	3	8	13	10	12	Hindu	250000	Poorest	36.9222	4	2.55	1
30274	110	100	CONTROL	27.0128						109	23	40.7	141.4	3	0	15	9	12	Hindu	144000	Less poor	40.8699	3	3.06	0
30275	90	97	INTERVENTION	26.1384	223	49	183	65	28	91
30276	90	85	CONTROL	26.4848	231	45	207	66	28	86	29	53.2	149.5	5	15	15	15	12	Hindu	150000	Very poor	40.1991	4	2.5625	0
30277	90	94	INTERVENTION	26.3974	231	50.3333	188	65	24	91	21	49.3	144.9	5	12	15	10	12	Hindu	300000	Less poor	40.3974	3	2.875	1
30278	90	94	CONTROL	26.002	257.3	47.6	215.433	72.5667	31.5333	103	18	46.2	149.15	5	7	15	9	12	Hindu	360000	Very poor	39.2877	3	3.105	1
30279	90	97	CONTROL	29.5718						74	26	40.7	142.45	3	6	15	8	12	Hindu	180000	Poorest	37.8575	4	2.21	1
30280
30281	100	100	INTERVENTION	26.0409	231.333	48.6667	207	67	28.6667	86	30	64	147.25	4	12	15	15	12	Hindu	120000	Very poor	38.4694	3	2.665	0
30282	85	94	CONTROL	26.7824	234	55	207	72	28.6667	91	28	55.1	148.65	5	7	15	0	12	Hindu	180000	Less poor	40.211	4	2.6075	0
30283	65	79	INTERVENTION	26.7763	240.667	53	211.333	67.3333	27.3333	68	24	37.3	147.25	5	15	15	15	14	Hindu	240000	Least poor	38.4905	4	2.93	1
30284
30285	85	91	CONTROL	26.0195	225.667	42.3333	188.333	63	26.6667	79	20	36.4	146.95	3	5	15	15	12	Muslim	150000	Very poor	40.3053	4	2.9	1
30286	95	97	CONTROL	32.7786						97	22	42.4	146.4	5	12	15	10	12	Hindu	250000	Very poor	38.6358	3	2.595	0
30287	90	88	INTERVENTION	26.69	245.433	51.4667	218.533	67.6333	30.6333	91	24	39.3	146.75	4	12	15	12	12	Hindu	250000	Poor	38.8329	4	3.27	1
30288	75	82	CONTROL	26.0587	250	49	197	69	24	71	24	43.6	143.5	5	17	15	15	12	Hindu	280000	Less poor	39.2015	4	3.11	0
30289	85	88	INTERVENTION	26.2969	240.3	47.5333	213.6	65.0333	30.5	89	22	48.7	148.45	5	12	15	10	12	Hindu	360000	Least poor	40.0112	4	2.7075	1
30290	85	85	CONTROL	26.2311	238.9	47.0333	212.7	64.7333	30	71	28	47.3	148.2	5	15	15	15	12	Hindu	240000	Least poor	35.0883	4	2.05	1
30291	90	97	CONTROL	26.1762	242.9	48.6667	216.267	67.4333	30.3	83	29	72.6	148.65	5	15	15	15	14	Hindu	450000	Less poor	40.0334	3	3.1475	0
30292	105	100	INTERVENTION	26.6723	246	49	223	70.3333	27.3333	100	27	38	139.7	5	15	12	15	12	Hindu	200000	Poorest	36.2437	4	2.1175	0
30293
30295	95	97	CONTROL	26.4948	236.3	48.1	195.033	65.5667	29.4333	86	23	56.6	147.7	5	15	15	12	14	Hindu	280000	Less poor	39.2091	4	2.515	0
30296	100	94	INTERVENTION	26.95	250.167	50.1333	228.167	68.8	31.3667	106	20	51.8	149.65	5	8	12	15	12	Hindu	280000	Very poor	37.5215	4	2.71	1
30297	90	94	INTERVENTION	25.9675	239.6	47.4667	215	66.7333	30	97	18	35.7	145.1	5	10	15	10	13	Jain	144000	Very poor	37.8246	3	2.63	0
30298	75	82	CONTROL	26.2081	234.667	53	195	67	30	65	28	45	147.1	4	8	15	10	12	Hindu	120000	Poor	36.7795	3	2.405	1
30299	90	100	CONTROL	26.1121	246.333	47.3333	207.333	67.6667	27	91	24	53.9	145.95	5	17	15	15	14	Hindu	216000	Poor	39.8264	3	2.8475	0
30300
30301	90	94	INTERVENTION	26.3165	243.633	47.2333	205.833	66.2667	30.7	97	20	59	148.1	3	9	15	10	12	Hindu	180000	Poor	39.3165	4	2.675	1
30302	95	88	CONTROL	26.288	246.5	47.4	213.6	66.6333	30.1667	86	24	46.7	148.65	5	17	15	15	12	Muslim	300000	Very poor	39.0022	4	2.6675	0
30303	100	91	INTERVENTION	26.4267	245.4	49.3	210.433	68.6333	30.7	89	22	49.5	143.15	3	7	15	7	12	Hindu	200000	Poorest	37.4267	3	2.32	1
30304
30305	65	70	CONTROL	26.0583	228.333	45.3333	205	61	23	74	23	41.9	146.85	4	15	15	9	12	Jain	120000	Poorest	38.2012	3	2.4425	1
30306	90	97	INTERVENTION	26.255	224	51	214.333	65	31	103	28	65	147.6	5	15	15	10	12	Hindu	244000	Poor	40.3978	4	3.03	1
30307	95	97	CONTROL	26.4156	245.433	47.9667	212.3	66.1333	27.6667	100	27	49.4	140.35	3	12	15	12	12	Hindu	180000	Very poor	37.9871	3	2.545	1
30308	100	97	INTERVENTION	26.8782	249.333	46.6667	202	69.6667	28	89	26	43.3	146.55	5	7	15	7	12	Hindu	168000	Very poor	38.7353	4	2.5525	1
30310	100	107	INTERVENTION	26.5605	245.3	49.9667	225.8	66.2667	31.4667	103	29	61.8	147.7	3	11	15	7	12	Muslim	200000	Less poor	39.5605	4	3.225	0
30311	100	110	CONTROL	29.8631						94	23	62.6	149.8	3	15	15	6	13	Muslim	200000	Poorest	39.1488	4	3.175	0
30312	85	88	CONTROL	26.0946	244.8	48	206.067	65.0333	30.8	79	23	62.9	149.05	5	15	15	8	12	Hindu	180000	Less poor	37.0946	3	2.07	1
30313	90	85	INTERVENTION	26.3499	242.7	48.9667	216.433	66.1667	30.9333	86	22	48	149.15	5	12	15	15	12	Hindu	210000	Less poor	36.7785	3	1.9225	1
30314	80	88	CONTROL	29.3771						77	28	50.8	146.55	3	12	15	12	12	Hindu	360000	Very poor	39.5199	3	2.5675	1
30315
30317	95	100	INTERVENTION	26.6377	249.933	51.4	228.367	67.5333	31.8667	91	23	60.4	147.45	5	6	15	9	12	Hindu	240000	Poor	38.2091	3	2.615	1
30318
30319	90	94	CONTROL	25.9476	247	50.3333	216	70	28	89	24	62.5	148.55	4	10	15	12	12	Hindu	210000	Less poor	37.2333	3	3.75	0
30320	100	97	CONTROL	30.0856						79
30321	100	97	CONTROL	26.5605	234.333	48.3333	214.667	68.6667	25	89	24	35.2	147.35	3	0	15	12	12	Hindu	240000	Very poor	38.8462	3	3.245	1
30322	95	100	INTERVENTION	26.3908	235	48	201	69	27	91	24	60	147.2	5	15	15	15	12	Hindu	150000	Very poor	38.8193	3	2.8	1
30324	95	100	CONTROL	26.1456	228.333	45.6667	203.333	65	26.3333	94	24	44.9	144.85	5	0	15	10	12	Hindu	250000	Very poor	41.2885	3	2.755	1
30325	110	97	INTERVENTION	26.3484	250.133	48	218.2	69.7	29.8667	106	23	41.2	140.65	5	15	15	15	12	Hindu	280000	Very poor	38.4912	3	2.775	0
30326	95	97	CONTROL	25.8612	231	52.6667	211	66	26	83	21	64.4	145	5	9	15	9	12	Hindu	150000	Poorest	39.7184	4	2.655	0
30327	100	94	CONTROL	26.1933	245	48.1333	210.167	67.1667	29.8	91	26	44.5	147.85	4	8	15	13	12	Hindu	250000	Less poor	38.7647	3	2.885	0
30328	90	94	CONTROL	26.3868	251.6	48.3	223.567	70.4	31.2667	83	23	58.8	147.05	4	8	15	10	14	Muslim	120000	Less poor	37.8153	3	2.89	1
30329	90	97	INTERVENTION	26.1615	234.267	49.3333	210.833	64.2333	29.3667	94	24	42.4	146.85	4	8	15	10	12	Hindu	120000	Least poor	37.733	3	2.425	0
30330	75	91	INTERVENTION	25.9167	243.3	47.9	218.467	66.3333	30.2	83	29	48.5	149.5	4	12	15	12	12	Hindu	240000	Less poor	34.4882	3	2.1175	0
30331	95	100	CONTROL	26.436	238.9	47.1	201.833	64.5333	29.2	86
30332	80	82	CONTROL	26.0708	227.667	45.6667	200	66.6667	25	74	29	60.3	146.35	3	12	13	10	13	Hindu	200000	Very poor	38.0708	4	2.6925	0
30333	95	94	INTERVENTION	26.3708	244.333	48.4667	223.533	66	29.5333	100	26	46.7	149.45	3	5	15	8	12	Hindu	150000	Less poor	37.9422	3	2.57	1
30334	70	85	INTERVENTION	26.0708	227.133	45.8667	205.967	65.4333	29.1667	83	29	76.2	148.8	5	12	15	9	12	Hindu	120000	Less poor	35.3565	4	2.1375	0
30336	75	97	INTERVENTION	26.4357	239.533	47.5333	214.733	65.6	30.1333	83
30337	85	94	CONTROL	27.4934						79	24	50.7	149.45	4	12	15	10	12	Hindu	200000	Poor	40.2077	4	3.165	0
30338	90	82	CONTROL	26.0591	233.333	48.3333	208.667	68.6667	22.3333	86
30339	95	97	INTERVENTION	25.8689	224.633	44.6667	197.933	61.4	27.6667	109
30340	100	97	CONTROL	26.0178	234.667	47.3333	197.333	64.3333	26.6667	103	22	56.3	147.45	5	12	15	12	12	Hindu	250000	Least poor	36.4463	3	2.3325	0
30341	90	97	INTERVENTION	26.4872	225.333	47.3333	178.667	66.6667	23.3333	89	22	42.4	144.2	3	10	15	8	14	Hindu	180000	Poorest	38.3444	4	2.075	0
30342	90	91	INTERVENTION	26.1231	228.667	48.3333	198	66.3333	26.3333	97	22	37	147.1	5	8	15	9	12	Hindu	96000	Very poor	37.266	4	2.01	0
30343	90	94	CONTROL	26.5496	243.367	49.4667	213.367	66.1	30.2667	83	22	60.3	142.85	5	5	15	8	12	Hindu	250000	Very poor	38.6925	4	2.8675	0
30344	65	82	CONTROL	25.9693	229.433	46.5333	212.667	62.3		79	20	37	148.8	4	10	15	12	12	Muslim	180000	Less poor	38.9693	3	3.035	0
30345	80	88	CONTROL	26.1384	233.467	46.9	213.833	61.5333	29.3	100	26	60.2	147.2	5	15	15	15	15	Hindu	280000	Very poor	39.2813	4	3.0525	1
30346	85	94	INTERVENTION	27.2452						97	27	51.7	147.9	5	9	15	15	12	Hindu	144000	Less poor	39.531	3	3.12	0
30347	95	97	CONTROL	26.5496	245.767	47.9333	220.733	65.9	28.9667	89	22	44	146.05	4	12	15	15	14	Hindu	120000	Very poor	37.4068	4	2.375	0
30348	80	91	CONTROL	26.3035	233.333	48.3333	201.333	64.6667	26.6667	77	22	36.8	146.25	5	12	15	9	12	Hindu	300000	Poor	40.5892	4	2.785	0
30349	95	94	INTERVENTION	25.36	228.333	46.6667	178.667	63.3333	24.6667	83	21	42	144.4	4	0	15	0	14	Hindu	180000	Very poor	40.6457	3	3.27	1
30350	90	82	INTERVENTION	26.2481	235	45	183	69	26	91	23	32.6	138.55	3	0	15	5	12	Hindu	108000	Poorest	38.6767	4	2.4825	1
30351	90	103	INTERVENTION	26.0375	233.433	44.6333	210.3	62.6333	29	100	25	42.7	147.5	5	15	15	12	14	Muslim	200000	Poor	39.7518	3	3.1175	1
30352	100	100	INTERVENTION	26.1964	239.433	47.2667	212.033	65.2333	29.4	109	27	46.4	146.4	5	17	15	10	12	Hindu	96000	Very poor	40.1964	3	2.7675	1
30354	90	97	CONTROL	26.2485	248.5	48.6	217.533	69.5	32.6333	112	22	45.9	149.55	3	11	15	15	12	Hindu	200000	Very poor	38.677	4	2.8425	1
30355	95	97	CONTROL	26.2905	245.067	49.1667	216.167	67.7333	30.3333	89	25	54.5	144.35	3	10	15	12	12	Hindu	250000	Very poor	42.1476	3	2.885	0
30357	100	94	CONTROL	26.0765	242.833	49.5667	223.667	66.4333	30.4	91	27	36.5	145.45	3	10	15	10	12	Muslim	150000	Very poor	36.2194	4	2.2875	0
30358	85	94	INTERVENTION	26.1895	250.9	49.3	225.533	67.8	32	91	19	59.2	149.45	4	15	15	12	14	Hindu	200000	Poor	36.1895	3	2	1
30359	90	94	CONTROL	26.2838	255.4	51.6333	235.467	69.0667	32.3	100	28	35.9	144.1	5	2	15	8	12	Hindu	250000	Less poor	38.141	4	3.285	1
30360	95	103	INTERVENTION	25.8946	240.4	47.7	215.467	66.4	30.6	94	24	40.2	143.15	3	12	15	8	12	Hindu	120000	Very poor	38.1803	3	2.8275	1
30362	90	97	CONTROL	27.3475						86	21	33.9	148.6	3	6	15	8	12	Hindu	180000	Poorest	39.2046	4	2.255	0
30363	100	94	CONTROL	26.2183	239.933	47.2	216.9	66.3667	29.6333	74	19	37.4	143.85	5	10	15	15	12	Hindu	200000	Very poor	39.9326	3	3.14	1
30364	90	97	INTERVENTION	26.125	230.333	46.6667	202.333	66.6667	24.6667	79	27	56	144.8	4	13	15	8	12	Hindu	420000	Poor	40.125	3	3.0275	0
30365	90	97	INTERVENTION	26.2255	236.633	47.5667	213.7	65.2667	29.8	97	25	56.5	136.6	4	6	15	10	12	Hindu	264000	Poorest	37.3684	3	2.3625	1
30366	95	91	CONTROL	26.1702	231.8	45.7333	210.233	62.6667	28.9667	94	23	31.8	140.75	3	12	15	6	13	Hindu	120000	Poorest	38.1702	4	2.145	1
30368	100	100	INTERVENTION	26.4821	248.4	50.4667	230.733	66.0333	31.3333	94	23	66.8	149.85	3	15	15	10	12	Hindu	372000	Poorest	40.0535	4	2.8675	1
30369	100	103	INTERVENTION	25.8759	237.2	48.4667	204.467	63.5333	31.5667	106	24	47.2	147.85	3	2	15	12	12	Hindu	250000	Very poor	39.1616	4	3.105	1
30370	110	110	CONTROL	26.6899	240.633	48.6	217.667	69.4333	31.4667	103	22	46	145.45	5	15	15	17	12	Muslim	492000	Less poor	39.8327	4	2.08	0
30371	90	94	CONTROL							94	21	50.6	149.55	3	15	15	12	12	Hindu	120000	Poor	39.1793	4	3.4525	1
30373	95	97	INTERVENTION	26.5851	260.433	54.5	230.633	70.7	31.5	103	29	57.3	148.8	3	8	15	12	13	Hindu	200000	Poor	38.5851	3	3.1475	0
30374	85	88	CONTROL	26.6667	239.3	46.5	192.667	66.4667		91	21	43	139.55	3	8	15	10	12	Hindu	96000	Very poor	38.5238	3	2.45	1
30375	90	91	CONTROL	26.5856	237.967	48.4	205.2	66.3667	30.8333	94	18	41.4	146.5	3	10	15	8	14	Hindu	180000	Poorest	38.4428	4	2.62	1
30376	100	100	INTERVENTION	26.3807	225.333	47.6667	197.667	64.3333	27.6667	86	25	43.3	142.05	5	10	15	10	12	Hindu	200000	Poor	38.8093	3	2.7175	1
30377	110	100	INTERVENTION	26.2119	231.833	46.6	203.167	62.5667	28.5667	115	19	35.1	146.3	5	10	12	12	15	Hindu	250000	Very poor	39.2119	4	2.5875	0
30378	90	97	CONTROL	26.0048	233.5	46.9667	208.667	64.4	30.1667	89	18	43.6	148.65	5	5	15	12	14	Muslim	420000	Less poor	38.5762	4	2.6825	0
30379	80	100	CONTROL	26.1606	239.6	45.4	205.367	61.5333	30.7	83	23	40.1	146.05	3	3	15	8	12	Hindu	96000	Poorest	37.1606	4	2.235	0
30380	90	91	INTERVENTION	26.616	231.333	45.6667	202.667	67.3333	28.3333	79	22	42.5	149.4	5	12	15	15	14	Hindu	384000	Less poor	37.1874	3	2.3425	1
30381	90	107	INTERVENTION	26.4123	232.667	48	195.667	68.3333	27.3333	106	18	62.6	149.9	5	10	15	15	12	Muslim	180000	Less poor	38.4123	4	2.6375	1
30382	105	103	CONTROL							97	28	56.9	148.85	3	7	15	10	12	Hindu	200000	Very poor		4	3.8425	1
30383	90	94	INTERVENTION	26.3868	239.367	48.4667	205.767	64.9333	29.7667	71	18	32	142.85	3	8	15	11	12	Hindu	100000	Poorest	39.101	4	2.2	1
30384	90	94	CONTROL	25.9398	251	48.6667	191.333	70.3333	28.6667	83	25	40.1	142	3	10	15	8	13	Hindu	150000	Poor	31.9398	3	1.5575
30384	90	94	CONTROL	25.9398	251	48.6667	191.333	70.3333	28.6667	77	25	40.1	142	3	10	15	8	13	Hindu	150000	Poor	31.9398	3	1.345
30385	100	100	INTERVENTION	26.1453	227.667	43.3333	186.667	62.6667	27.3333	97	21	46	145.8	5	15	15	15	12	Hindu	259000	Less poor	40.1453	4	2.8375	0
30386	85	97	CONTROL	26.3784	234.6	51.4	216.533	60.6	29.4	77	23	36.1	149.35	5	1	12	10	12	Hindu	150000	Poorest	38.0927	4	2.0375	0
30387	90	88	CONTROL	27.9559						91	25	30.6	141.25	3	12	15	5	14	Hindu	96000	Very poor	38.2416	4	2.275	0
30388	85	91	INTERVENTION	26.1647	238	47.6333	209.333	64.8	29.4	83	20	43.7	147.45	5	10	15	14	12	Hindu	250000	Very poor	35.5933	4	1.9625	1
30389	95	94	CONTROL	26.5885	233.333	46.6667	177	67.6667	28.3333	86	24	39	146.65	5	15	15	15	12	Hindu	400000	Poor	39.7313	3	2.1025	1
30389	95	94	CONTROL	26.5885	233.333	46.6667	177	67.6667	28.3333	91	24	39	146.65	5	15	15	15	12	Hindu	400000	Poor	39.7313	3	2.02	1
30390	105	103	INTERVENTION	26.3035	236.667	48.6667	200.333	71.6667	28.3333	115	20	42.1	149.65	5	10	15	15	15	Hindu	280000	Very poor	39.5892	4	3.0375	1
30391	90	100	CONTROL	26.4679	250.5	47.7	227.467	71.6	30.8667	97	24	47.6	149.15	3	8	15	8	12	Hindu	168000	Poorest	38.7537	3	2.995	1
30392	90	94	INTERVENTION	26.5939	245.833	47.0667	208.8	66.2667	29.6667	89	20	44.5	145.5	5	0	15	0	14	Hindu	200000	Very poor	39.451	3	2.7675	0
30393	105	97	INTERVENTION	26.2582	243.333	51	198.333	67.6667	29	89	28	55.2	136	4	8	15	10	12	Hindu	168000	Very poor	34.8296	3	1.695	0
30394	100	112	INTERVENTION	26.1508	242.3	47.2667	210.3	66.7333	30.2	97	23	46.1	149.55	3	5	15	15	12	Hindu	200000	Poorest	39.2937	3	3.475	1
30395	90	85	CONTROL	26.358	250.6	47.5333	230.667	71.5333	30.5333	86	20	43.6	148.75	3	8	15	10	14	Hindu	244000	Poorest	34.2151	3	2.16	0
30396	90	97	CONTROL	26.1197	236.467	45.5667	212.6	67.5	29.6667	77	29	37.3	142.85	5	9	15	10	14	Hindu	200000	Very poor	39.9769	4	2.62	0
30397	80	94	CONTROL	25.9896	227.933	47.3	200.067	62	28.6333	77	19	35.6	147.6	3	5	15	0	12	Hindu	144000	Poorest	39.4182	3	2.485	1
30398	100	100	INTERVENTION	26.062	221	47	185	64	26	100	24	36.8	146.35	3	4	15	0	13	Hindu	108000	Poorest	37.6334	4	2.74	1
30399	90	94	CONTROL	26.1606	228.333	45.3333	178.333	68.3333	26.6667	89	24	38.8	145.65	3	12	15	12	12	Hindu	200000	Poor	34.3035	4	1.585	0
30400	95	100	INTERVENTION	26.3345	232.567	46.2667	206.1	62.7333	29.3	91	23	54.4	148.65	5	12	15	12	12	Hindu	280000	Poorest	40.1916	4	2.5675	1
30402	95	97	CONTROL	26.0583	240.333	45.6667	198.667	67.3333	27.6667	94	22	52.6	147.8	5	15	15	15	12	Hindu	180000	Less poor	38.7726	3	3.035	0
30403	90	91	CONTROL	26.0461	238.6	46.4333	208.533	66.9	29.5333	86	26	51.8	148.2	3	15	15	15	12	Hindu	360000	Poor	37.3318	4	2.88	0
30404	100	107	INTERVENTION	25.9692	237.067	47.5	209.867	64.1667	29.5	97	19	37.2	147.65	5	9	15	8	12	Hindu	120000	Very poor	40.3978	4	2.755	1
30405	95	107	INTERVENTION	25.8853	233.667	47.9	212.967	65.5667	29.3667	91	21	53.7	147.25	4	10	15	12	12	Hindu	250000	Very poor	39.171	3	3.54	0
30406	100	91	CONTROL	26.0788	241.433	48.4	217.5	64.4333		91	24	48.5	147.85	5	12	15	15	12	Hindu	252000	Poorest	38.6503	4	2.7375	1
30407	80	97	INTERVENTION	25.9102			238.8	64.7		83	19	33.7	135.55	4	2	15	2	13	Muslim	180000	Poorest	40.053	3	2.435	0
30408	95	94	CONTROL	25.9059	227.067	46.0333	207.567	60.9	28.9667	97	26	59.8	142.2	5	10	15	0	14	Muslim	180000	Very poor	38.3344	4	2.0875	0
30409	95	100	INTERVENTION	25.9123	246.4	44.6333	212.5	66.6	29.4333	106	27	47.3	148.8	5	5	15	8	12	Hindu	250000	Least poor	39.6266	4	3.33	1
30410	100	91	CONTROL	26.1153	234.2	47.9667	204.767	64.0333	29.3667	94	22	56.5	146.15	3	12	15	10	12	Hindu	150000	Very poor	39.2582	4	2.225	0
30413	95	94	CONTROL	27.2915						91	29	72.3	148.55	3	10	15	12	14	Hindu	164000	Poor	38.0057	4	2.79	0
30414	100	97	INTERVENTION	26.1153	237.467	50.4333	203.5	63.7	29.5667	109	27	53.4	141.4	5	12	12	12	12	Hindu	250000	Least poor	38.5439	4	3.1225	0
30415	85	79	CONTROL	26.479	233	50	190	67	24	83	18	40	144.4	5	8	15	9	12	Muslim	120000	Poor	39.479	4	2.32	1
30416	95	100	INTERVENTION	26.0239	238.967	47.6667	214.367	63.2333	29.9667	86	23	44.7	145.45	3	5	15	8	14	Hindu	120000	Poorest	40.1668	4	3.1025	1
30417	105	97	INTERVENTION	26.1089	248.1	49.4333	225.7	69.0667	31.4667	94	29	41.2	144.05	3	10	15	10	12	Hindu	200000	Very poor	39.5374	3	3.9075	0
30418	90	91	CONTROL	25.7882	241.667	51.6667	207.667	67	24.3333	91	22	44.2	149.7	5	6	15	5	12	Hindu	120000	Less poor	39.5025	3	3.105	0
30419	85	85	CONTROL	26.0977	237	44	203	68	31	89	20	48.3	142.3	5	12	15	8	12	Hindu	348000	Poorest	39.5263	3	2.835	1
30420	100	100	CONTROL	26.1401	225	44	187	60	23	100	29	45.3	145.65	3	8	15	10	13	Muslim	100000	Less poor	40.8544	4	2.4025	1
30421	95	97	INTERVENTION	26.0919	255	52	194	73	27	89	22	51.5	149.5	5	8	15	10	14	Muslim	280000	Poor	38.3776	3	2.8775	1
30422	95	97	INTERVENTION	27.449						97	22	37.5	145.15	3	12	15	15	12	Hindu	250000	Poorest	40.3061	3	3.3525	0
30423	95	88	INTERVENTION	26.0561	240	47.3333	222	68.3333	26	77	27	49.4	148.35	5	10	15	10	12	Hindu	210000	Less poor	37.3418	3	2.88	0
30424	85	94	CONTROL	26.7663	246	50	187	66	27	86	21	48.7	149.35	5	8	15	10	14	Hindu	348000	Less poor	39.1949	4	2.65	0
30425	100	107	INTERVENTION	26.3798	224.933	48.4333	207.433	64.4667	28.5	103	24	36.3	147.15	3	12	15	8	13	Hindu	200000	Very poor	40.0941	3	3.21	1
30426	105	103	INTERVENTION	25.8169	236.6	45.6	207.7	62.6333		97	24	55.3	148.8	5	8	15	5	12	Muslim	250000	Poor	39.5312	3	2.8525	1
30427	85	94	CONTROL	26.0715	249	50	191	71	27	89	19	38.9	144.95	3	13	15	8	14	Hindu	150000	Poorest	39.3572	3	2.605	1
30428	95	88	CONTROL	26.3503		45.5	203.3	68.5		83	22	38.5	144.55	5	0	15	0	14	Hindu	120000	Poorest	34.0645	3	2.33	1
30430	80	91	INTERVENTION	26.0746	240.4	46.3333	212	64.1667	29.5	74	30	50.5	146.55	3	17	15	15	12	Hindu	240000	Very poor	36.5032	3	2.1	1
30431	85	94	CONTROL	26.4655	240.167	47.8667	217.833	65.1	29.6	86	21	43.8	146.25	5	6	15	6	14	Hindu	360000	Poorest	39.1798	4	2.765	0
30432	100	97	INTERVENTION	26.1391	234.2	49.6	213.933	63.7333	29.9667	106	22	48.2	147.6	5	10	15	10	12	Muslim	150000	Less poor	38.5677	4	2.755	1
30433	100	97	CONTROL	26.6536	237.267	46.6	210.167	63.7667	29.8667	91	25	69.6	146.75	3	15	15	10	14	Muslim	100000	Less poor	38.0822	4	2.63	1
30434	95	107	CONTROL	26.8845	238.667	45.3333	170.333	64	29	89	26	38.1	149.55	4	12	15	10	14	Hindu	240000	Less poor	38.8845	4	2.76	1
30435	90	100	INTERVENTION	27.3686						109	21	44.45	147.7	3	12	12	12	12	Hindu	120000	Very poor	37.3686	4	2.2575	1
30436	90	107	INTERVENTION	26.0079	245.667	47	220.6	66.0667	26.8	91	26	49.2	146.85	3	15	15	15	14	Hindu	264000	Very poor	39.4365	3	3.055	0
30437	90	100	CONTROL							91	23	48.2	149.5	3	15	15	15	12	Hindu	180000	Poorest	39.5421	4	3.5325	0
30438	105	107	INTERVENTION	26.2639	240.467	48.1333	216.067	66.3	30.3667	91	26	53.9	149.1	3	15	15	15	12	Muslim	240000	Poorest	38.9782	4	2.4575	1
30439	85	97	CONTROL	26.0962	233.467	45.2333	206.667	64.3	29.2	79	25	45.3	148.2	5	17	15	15	12	Hindu	252000	Poor	40.3819	3	3.16	0
30440	95	94	INTERVENTION	25.5214	230.6	43.6	191.5	62.0667	28.4333	97	24	60.7	145.05	4	15	15	17	12	Hindu	720000	Least poor	37.8071	4	2.7775	0
30441	95	97	INTERVENTION	26.0858	248.533	50.1333	230.067	69.4333	31.2667	91	28	89.7	144.55	3	8	15	12	12	Muslim	276000	Very poor	36.9429	3	2.6725	0
30442	105	107	CONTROL	26.0914	239.433	46.5	214.6	64.4667	30.4667	109	24	43.5	145.35	5	15	15	15	12	Hindu	192000	Poor	39.2343	4	3.395	0
30443	95	94	CONTROL	26.2144	240.267	49.2	221.233	65.0667	27.9667	112	20	36.5	146.55	3	15	15	9	12	Hindu	150000	Poorest	40.5001	4	2.78	0
30444	80	79	INTERVENTION	26.1298	237	46.8	200.633	63.2333	29.1	77	25	45.4	148.2	5	12	15	15	12	Hindu	180000	Poor	40.2727	4	2.1925	1
30445	100	115	INTERVENTION	26.2949	239.2	47.2	216.367	67.1	30.4333	91	24	32	138	5	12	15	10	12	Hindu	180000	Very poor	39.0091	3	2.365	0
30446	95	97	CONTROL	26.1391	227.7	43.4667	203.5	62.5333	27.6667	91	23	38.5	146.8	5	10	15	10	12	Hindu	158000	Poorest	38.9963	4	1.97	1
30447	105	100	INTERVENTION	26.6655	242.933	48.1333	217.667	65.9667	30.3	97	24	46.5	148.1	3	0	15	10	14	Hindu	180000	Least poor	40.0941	4	3.015	0
30448	95	94	CONTROL	26.0829	236.6	47.1667	207.867	63.8333	29.6	97	30	42	147.3	5	8	15	5	12	Hindu	144000	Less poor	39.0829	3	2.7625	0
30449	100	94	CONTROL	31.7693						94	23	50.1	149.55	5	15	12	17	12	Hindu	400000	Least poor	39.4836	4	3.0775	1
30450	80	88	INTERVENTION	26.1024	242.467	47.4667	212.5	67.4	30.7	79	22	39.1	144.3	5	12	15	12	12	Hindu	120000	Poor	34.6738	3	2.11	0
30451	90	88	INTERVENTION	26.4333	245.233	46.4	209.3	65.9333	30.4	100	20	46.5	138	5	9	15	10	12	Hindu	144000	Very poor	38.4333	3	2.33	0
30452	90	91	CONTROL	27.0895						91	24	63.6	149.55	3	12	15	17	12	Muslim	200000	Least poor	38.3752	3	3.1775	1
30453	95	97	CONTROL	26.2684	239.5	47.6667	219.533	70.4		91	26	52.3	146.15	5	10	15	15	12	Muslim	280000	Poor	39.1256	4	2.7425	0
30455	95	103	INTERVENTION	26.0917	241.2	46.0333	217.3	64.3667	30.4	109	20	32.1	140.5	3	11	15	11	12	Hindu	250000	Very poor	38.3774	4	2.425	1
30457	95	118	INTERVENTION	26.0829	228.333	48	179	68.6667	22.6667	106	21	49.1	147.4	5	14	15	12	12	Hindu	120000	Poor	38.6543	3	2.2225	1
30458	110	100	CONTROL	26.7513	236.6	48.5333	224.567	66.5333	31.5333	118	23	40	146.35	5	5	15	8	12	Hindu	96000	Less poor	41.037	4	3.205	1
30459	105	110	CONTROL	26.5115	249.6	48.6	217.533	69.4667	30.4667	103	28	46.3	146.55	5	15	15	12	12	Muslim	224000	Less poor	40.7972	3	2.375	0
30460	95	88	CONTROL	26.1188	228	43	194	60	20.6667	86	28	53.1	147.35	4	12	15	15	12	Hindu	144000	Very poor	38.2617	3	2.265	1
30461	105	107	INTERVENTION	26.1251	248.6	45.6	205.5	65.7		112	23	49.1	148.95	5	5	15	0	12	Hindu	120000	Very poor	39.268	3	2.655	1
30462	100	97	INTERVENTION	26.053	234.767	48	209.033	63.6333	29.3	115	21	48.2	148.8	4	13	15	12	12	Muslim	200000	Very poor	39.4816	3	3.1075	0
30463	90	94	INTERVENTION	26.1948	221.333	46	203	63.3333	26	89	25	49.6	143.4	5	10	15	12	12	Hindu	200000	Least poor	38.4805	3	3.385	0
30464	105	94	CONTROL	26.0816	235.267	46.3333	205.233	63.1333	29.8333	97	26	52.5	145.6	5	10	15	10	12	Hindu	180000	Poor	40.2244	3	2.5525	0
30465	90	94	CONTROL	26.0341	221.667	45	169	63	24	106	23	52.9	149.3	5	18	15	15	12	Hindu	120000	Less poor	41.3198	4	2.6875	0
30467	90	97	CONTROL	26.1606	238.433	47.2	204.333	66	30.3	91	22	55.3	147	5	10	15	15	12	Hindu	150000	Very poor	38.5892	3	2.7075	0
30468	95	97	CONTROL	27.9908						94	24	52.6	149.15	5	5	15	8	14	Muslim	240000	Very poor	36.1337	3	2.3825	0
30469	90	97	INTERVENTION	26.044	232.133	48.3667	225.2	64.7333	31.8	91	24	40.7	143.1	5	15	15	10	12	Hindu	200000	Least poor	39.9012	4	2.8075	0
30470	95	94	INTERVENTION	26.0308	235.333	41.2333	194.067	64.9333	29.8333	97	30	59.3	149.65	3	5	15	12	14	Hindu	200000	Poor	39.4594	3	2.3425	1
30471	125	121	INTERVENTION	26.0127	241.367	49.2333	214.567	67.2333	30.2	127	28	51.8	140.55	3	10	15	10	12	Hindu	144000	Least poor	40.2984	3	3.2	0
30472	90	97	CONTROL	26.021	229.067	46.1333	197.567	62	28.1333	89	25	36.5	147	5	7	15	14	14	Muslim	200000	Less poor	38.5925	4	2.2975	1
30473	95	94	CONTROL	26.0012	241.367	46.6	211.533	66.5333	30.1667	86	22	40.1	148.4	3	12	15	12	14	Hindu	210000	Poorest	34.0012	4	2.0125	0
30474	110	110	INTERVENTION	26.0498	237.533	45.4667	203.033	62.5	30	121	22	45.4	146.45	5	10	15	15	12	Hindu	180000	Poor	36.3355	3	2.7075	1
30475	95	94	INTERVENTION	26.0554	228.7	46.0333	208.667	61.2	30.1	97	24	37.3	145.6	5	15	15	15	12	Hindu	300000	Least poor	38.6268	3	2.8725	0
30478	100	100	CONTROL	26.7216	249.867	51.1	211.467	67.7333	32.7333	100	25	41.7	148.15	5	12	15	15	12	Hindu	120000	Poor	40.1501	4	3.035	1
30479	105	103	INTERVENTION	26.0561	237.767	46.9667	212.433	65.3333	29.4667	103	24	50.8	147.65	5	17	15	12	14	Hindu	350000	Poor	37.6275	3	2.655	0
30480	95	97	CONTROL	26.0976	220.467	45.4667	196.867	59.3	27.8333	79	27	55.8	148.55	5	8	15	12	12	Muslim	280000	Less poor	38.8118	3	2.5825	0
30481	80	91	CONTROL	26.0489	231.467	46	204.3	64.0333	29.1	83	24	47.9	146.15	3	0	12	10	13	Hindu	200000	Poorest	38.6204	3	2.875	1
30482	85	91	INTERVENTION	26.0028	240.4	48.7667	214.367	66.1	29.5333	83	18	46.7	148.9	5	12	15	15	12	Hindu	250000	Very poor	37.2885	3	2.725	1
30483	85	97	CONTROL	27.053						77	21	56.2	149.05	3	15	15	15	12	Hindu	216000	Very poor	37.053	3	3.025	0
30484	100	107	INTERVENTION	26.0148	232.233	43.5	193.933	63.2	29.0333	91	27	46	148.75	5	15	15	15	12	Hindu	300000	Very poor	41.3006	3	3.365	1
30485	90	97	CONTROL	26.3533	220	42.6667	192	62	25	86	20	45.6	134.85	5	9	15	9	12	Muslim	180000	Very poor	38.7819	3	2.1425	0
30486	105	118	INTERVENTION	26.0143	241.833	46.2667	206.8	66.0667	30.2	103	25	44.8	148.45	4	12	15	10	12	Hindu	288000	Poor	37.7285	3	2.5025	1
30487	100	107	INTERVENTION	26.1998	240.633	48.8667	222.6	65.0667	30.6	97	25	64.5	145.05	5	15	15	15	12	Hindu	400000	Least poor	38.4855	3	2.91	1
30488	85	88	CONTROL	26.9102	250.467	48.7	225.4	69.5667	32.7667	94	25	45.1	146.75	3	10	15	10	12	Hindu	180000	Poorest	39.9102	3	3.28	0
30489	85	94	INTERVENTION	26.343	244.733	46.7667	220.5	68.6333	31.4667	86	23	49.3	146.3	3	12	13	17	14	Hindu	300000	Poorest	38.9144	4	3.09	1
30490	90	94	CONTROL	27.0107						86	27	49.7	148.65	3	15	15	12	14	Hindu	280000	Poor	38.8678	4	2.775	0
30491	90	97	INTERVENTION	26.4059	245.567	46.2333	213.633	66.9667	30.8333	79	21	41.7	146.2	3	0	15	5	12	Hindu	250000	Very poor	39.1202	3	2.3425	1
30492	100	107	INTERVENTION	26.1573	239.6	48	214.167	64.4333	30.0667	100	23	45.9	148.7	3	15	15	15	12	Muslim	280000	Poor	36.4431	3	2.69	0
30493	95	97	CONTROL	26.1103	241.667	47	198	70.8333	27	100	21	42.9	149.5	4	2	15	8	14	Muslim	250000	Very poor	42.396	3	2.7725	0
30494	95	103	CONTROL	26.2311	237.133	48.4333	211.967	64.5	29.8667	97	21	53.3	146.6	5	12	15	12	12	Hindu	240000	Less poor	37.9454	4	3.1375	0
30495	75	79	CONTROL	26.4356	246.067	49.2	214.533	66.6667	31.2333	65	28	63.9	148.6	4	10	15	5	12	Hindu	180000	Very poor	40.1498	4	2.795	0
30496	105	97	CONTROL	27.3696						97	25	54	146.55	5	15	15	15	12	Hindu	250000	Less poor	39.2268	3	2.4175	1
30497	95	100	INTERVENTION	26.2646	241.7	47.4	225.5	65.1667	30.2667	94	23	61.7	148.1	3	12	15	12	12	Hindu	420000	Poorest	39.6932	4	3.515	0
30498	90	88	INTERVENTION	27.6095						89	21	41.2	142.1	3	0	15	3	14	Hindu	100000	Poorest	39.038	3	2.32	1
30500	95	107	INTERVENTION	26.2161	238.767	47.4	208.5	65.2333	30	94	21	32.1	144.2	5	12	15	6	14	Hindu	72000	Poor	38.5018	3	2.315	1
30501	105	97	INTERVENTION	26.0454	220	50	199	63.3333	25	100	24	46.3	147.05	5	17	15	15	12	Hindu	250000	Poor	40.3311	4	2.6925	1
30502	75	85	CONTROL	26.0288	237.2	47.9	215.333	64.5333	29.5	79	25	56.1	148.45	3	8	15	5	12	Hindu	120000	Poorest	39.3146	4	2.8975	0
30503	90	100	INTERVENTION	26.0266	237	50	193.333	68	30.6667	100	23	53.8	147.2	5	15	15	14	12	Hindu	350000	Least poor	38.1695	3	2.6925	1
30504	95	97	INTERVENTION	26.1208	237.733	47.5667	214.2	65.5	29.4	91	27	59.6	149.6	3	10	15	10	12	Hindu	120000	Poor	39.8351	4	3.36	1
30505	90	97	CONTROL	26.0412	227.433	45.4667	201.167	61.8667	28.8667	94	18	37.5	147.5	5	12	15	8	15	Hindu	200000	Poor	38.4698	4	2.4675	0
30507	100	118	INTERVENTION	26.004	230.933	48.2	211.067	63.3	29.2667	100	25	38.6	144.25	3	15	15	10	14	Muslim	250000	Poorest	39.8612	4	3.0625	0
30508	90	91	INTERVENTION	26.1103	243.667	46.9	210.233	65.2	29.4667	97	20	41.1	149.7	5	12	15	10	12	Hindu	180000	Poor	36.6817	3	2.095	1
30509	90	88	CONTROL	26.0406	235.567	45.4667	200.6	63.7667	30.1667	79	23	50.4	147.15	3	10	15	12	14	Hindu	250000	Poor	39.4692	3	2.3475	0
30511	90	97	INTERVENTION	26.4744	245.433	45.4	201.233	66.7333	27.6333	103	24	56.5	146.25	5	0	15	15	12	Hindu	280000	Poor	39.6172	4	2.615	0
30512	105	100	CONTROL	26.7729	244.8	48.5333	216.7	67.2	30.4333	103	23	50.2	148.55	5	15	15	8	12	Hindu	300000	Less poor	36.2015	3	2.125	0
30513	95	94	INTERVENTION	26.2396	245.767	49.2	214.867	66.0667	29.8667	79	21	51.3	149.65	5	10	15	8	12	Hindu	380000	Very poor	38.3825	3	3.815	1
30515	110	110	INTERVENTION	26.055	230.533	47.7	215.067	64.7667	29.1	103	21	46.6	145.5	5	12	15	10	12	Hindu	280000	Poor	37.6264	3	2.755	1
30516	90	97	CONTROL	26.0123	232.833	45.9667	210.867	61.8333	29.3333	97	20	46	149.55	5	6	15	8	12	Hindu	96000	Poor	38.5837	3	2.58	1
30517	105	97	INTERVENTION	26.2626	245.533	49.6333	220.533	66.4	30.6667	100	24	35.6	145.4	5	12	15	10	12	Hindu	120000	Poor	39.9769	3	3.185	1
30519	105	97	INTERVENTION	26.2744	230.667	49.2667	211.2	63.4	30.0333	100	28	54.2	145.5	5	8	15	6	14	Muslim	120000	Very poor	39.8458	4	3.02	1
30520	100	100	CONTROL	26.1011	238.4	47.1	203.733	64.6333	30	91	25	53.1	149.45	5	17	12	8	12	Hindu	300000	Poor	38.6725	4	2.825	1
30521	90	88	INTERVENTION	26.2575	243.133	49.0667	203.333	65.8667	29.4333	89	22	44	149.6	5	10	15	12	14	Hindu	204000	Very poor	35.6861	4	2.42	0
30522	95	112	CONTROL	26.1089	235.8	47.7667	212.7	63.4667	29.6333	94	24	36.2	137.65	3	12	15	5	12	Hindu	250000	Very poor	38.5374	4	2.8225	0
30525	105	121	INTERVENTION	26.0271	245.3	45.3333	191.433	66.6	27.7333	118	24	49.8	142.45	5	10	15	15	12	Hindu	150000	Very poor	36.5986	3	2.44	0
30527	100	97	CONTROL							106	28	80.1	146.2	5	5	15	5	12	Hindu	96000	Poor	35.8811	4	2.1825	1
30530	90	103	INTERVENTION	26.4958	252.633	52.1667	217.4	70.7	33.5333	100	28	59.9	148.55	5	15	15	15	12	Hindu	250000	Poor	38.0672	4	2.9775	0
30531	105	100	INTERVENTION	26.288	228	47.3333	207	67	28	97	30	65.3	142.85	5	15	15	15	12	Hindu	420000	Very poor	38.4308	4	3.0775	1
30532	85	88	CONTROL	26.3361		38.6		64.8		86	23	34.7	141.25	3	12	13	12	12	Hindu	100000	Poorest	36.9076	4	1.9175	1
30534	90	91	CONTROL	27.3833						83	21	41.8	144.35	3	0	15	0	12	Hindu	84000	Poorest	39.2404	3	2.9025	0
30535	100	103	CONTROL	26.0917	238.7	43.6667	214.3	65.5333	30.7	94	20	75.7	147.25	5	9	15	9	12	Hindu	280000	Poor	41.5202	3	3.1625	0
30537	90	82	CONTROL	26.1508	256.433	48.4333	219.733	66.7	31.5	83	20	43.8	148.4	5	5	15	10	15	Hindu	180000	Poorest	32.4365	3	1.5175	0
30538	80	88	INTERVENTION	26.0505	234		184	66.6667	30	79	26	56.1	148.1	3	15	15	15	12	Hindu	120000	Poorest	39.4791	3	2.9075	1
30540	95	97	INTERVENTION	26.2479	234.667	48.8	225.633	64.9667	29.8667	97	22	49.1	149.3	5	8	15	12	14	Muslim	400000	Least poor	36.6765	4	2.605	0
30541	105	103	INTERVENTION	29.0676						89	21	38.2	148.95	5	7	15	15	12	Hindu	210000	Poorest	38.7819	4	2.3025	1
30542	90	82	INTERVENTION	26.059	244.133	48.0333	211.967	67.0667	30.7667	74	26	42.2	144.8	3	10	15	12	12	Hindu	96000	Very poor	38.2019	3	2.7125	1
30544	100	110	CONTROL	26.1534	236.867	47.3333	211.433	65.8667	29.5	94	24	48	148.9	5	8	15	10	12	Hindu	450000	Very poor	38.0105	3	2.4225	0
30548	100	97	INTERVENTION	26.0535	236.867	47.2667	210.067	65.7333	29.4333	97	27	51.6	148.2	5	12	15	15	12	Hindu	640000	Poor	38.7678	3	2.735	0
30550	95	97	INTERVENTION	28.9533						100	24	50.4	144.45	3	5	15	9	12	Hindu	100000	Less poor	40.5247	4	3.03	0
30551	95	91	CONTROL	27.2838						89	29	34.1	142.55	3	0	15	0	12	Hindu	280000	Poorest	36.8552	4	2.3375	0
30552	100	97	CONTROL	26.0204	233.767	47.4	211.867	63.8333	29	97	25	50.9	142.35	5	10	15	12	14	Hindu	336000	Less poor	40.3061	4	2.885	1
30553	100	121	CONTROL	26.1422	230.667	46.2	206.467	62.4333	28.8	106	28	41.6	147.5	3	10	15	12	12	Hindu	150000	Very poor	40.4279	4	3.185	0
30562	95	94	CONTROL	26.0512	247.833	48.9667	222.667	67.6	31.4333	86	24	45.6	146.1	5	15	15	15	12	Hindu	168000	Less poor	34.9083	3	2.83	0
30564	85	100	INTERVENTION	26.9543	251.467	49.0333	219.4	68.6667	31.8333	77	26	57.9	147.4	5	15	15	12	12	Hindu	180000	Poor	35.8115	4	1.9375	0
30569	110	127	INTERVENTION	26.1	237.167	47.7667	210.467	63.7333	30.1333	100	28	57.2	146	5	10	15	10	14	Jain	280000	Less poor	39.3857	3	2.895	1
30588	90	100	INTERVENTION	29.0672						89	20	52.7	143.55	3	7	15	12	13	Muslim	180000	Poorest	38.4958	3	2.6675	1
30592	90	97	CONTROL	26.3822	230.633	47.4667	214.167	62.5333	28.5667	94	20	36.3	141.2	5	10	15	12	12	Hindu	280000	Poor	38.6679	4	2.37	1
30786
40081	110	103	CONTROL	26.2613	249.033	50.7333	237.833	68.2		103
40085
40087	100	100	CONTROL	26.3645	242.667	48.6667	211	75.3333	26.3333	94	20	59.9	143.45	3	7	15	8	14	Hindu	240000	Very poor	39.0788	4	2.9375	0
40088	100	103	INTERVENTION	26.0704	232.667	52.6667	194.333	66.3333	30	89	23	46.8	148.3	3	12	15	10	12	Hindu	124000	Very poor	40.2132	3	2.68	0
40089	70	79	INTERVENTION	26.6429	251.667	46	167.333	75.3333	28	74	22	50.2	148.85	5	5	15	1	13	Hindu	180000	Poor	38.5001	3	2.64	1
40092	90	94	INTERVENTION							94
40095	95	97	INTERVENTION	26.8749	231.333	51	212	68	27	86	30	66.5	147.85	4	10	15	8	12	Hindu	146000	Poor	39.1606	4	3.105	1
40096	105	94	INTERVENTION	26.5415	241.667	48.6667	199.667	63.3333	29	100	27	47.1	144.05	5	12	15	12	14	Hindu	144000	Least poor	37.6844	3	2.4325	0
40097	100	88	INTERVENTION							86
40098	80	82	CONTROL	25.8658	242	43.3333	203	68	29	71
40099	90	88	INTERVENTION	25.5784	215.333	45	193	59	26	83	22	35.2	146.45	5	10	15	10	12	Hindu	280000	Least poor	38.8641	4	2.5425	0
40101	85	94	CONTROL	27.7456						89
40102	105	94	INTERVENTION	25.9467	237.667	50	192.667	65.6667	26	97	23	50.9	148.3	5	11	15	12	12	Hindu	420000	Least poor	39.661	3	2.955	1
40103	95	91	INTERVENTION	26.2479	242	46	193	72	27	97	21	61.9	149.85	5	11	15	12	15	Hindu	180000	Least poor	40.2479	4	3.165	1
40104	100	97	CONTROL	26.6503	241	48	192	69	28	83	24	41	147.45	5	5	15	8	12	Hindu	150000	Less poor	36.2217	3	2.145	1
40105	90	91	INTERVENTION	26.2813	236.3	48.2	209.433	67.2333	31.9	86	21	45.1	148.35	5	8	15	15	14	Hindu	240000	Least poor	37.1384	3	2.455	0
40107	80	85	CONTROL	27.0538						79	21	53.5	145.65	3	7	15	10	12	Muslim	84000	Poorest	35.911	4	2.145	1
40108	85	82	INTERVENTION	25.7518	233	43.6667	214.667	69	27.6667	77	21	58.2	149.55	5	10	15	10	12	Hindu	140000	Poor	39.0375	4	3.075	1
40109	90	103	CONTROL	26.7734	238	50	194	69	31	79	22	41.9	148.45	5	8	15	0	15	Muslim	100000	Poor	36.202	4	2.065	0
40110	95	91	INTERVENTION	26.2048	228.667	45	216	67	30	86	24	45.35	142.05	4	8	15	10	12	Hindu	108000	Less poor	40.2048	3	3.27	0
40111	90	103	CONTROL	27.816						79	28	40.2	139.65	5	8	12	10	12	Hindu	360000	Less poor	41.5303	4	3.28	0
40112	95	97	CONTROL	26.4387	234.333	50.3	200.233	64.7	29.4	94	20	46.3	148.15	5	12	15	15	14	Hindu	250000	Least poor	39.4387	4	2.285	1
40113	90	97	INTERVENTION	26.6503	239.3	51.9	202.067	65.3333	31.4667	79	26	48.2	149.1	4	8	15	10	12	Hindu	96000	Very poor	38.6503	3	2.61	1
40114	100	97	INTERVENTION							97	18	46.7	145.45	5	6	15	12	13	Hindu	96000	Less poor	38.9693	3	2.31	0
40115	90	82	INTERVENTION	26.2258	248.4	50.5	242.1	68.4667	32.4	79	21	46.9	149.65	5	6	15	6	14	Muslim	350000	Least poor	39.2258	4	2.525	0
40116	100	100	CONTROL	26.9059	257.267	48.5667	218.267	70.1333	31.5333	103	24	49.9	145.8	5	10	15	13	14	Hindu	250000	Least poor	39.3345	4	2.2	0
40117	95	97	CONTROL							91	22	39.2	149.6	3	4	15	0	12	Muslim	120000	Poorest	38.7119	4	2.825	1
40119	90	88	CONTROL	28.0476						86	24	53.3	148.65	3	15	15	12	12	Hindu	206000	Less poor	39.4762	3	2.455	1
40121	110	103	INTERVENTION	25.977	239.567	51.1	221.5	64.8333	31.4333	91	23	34	149.55	5	4	15	8	12	Muslim	140000	Very poor	38.6913	3	2.58	1
40122	100	100	INTERVENTION	26.4136	247.767	48.6	215.2	67.3333	31.3	91	22	48.6	149.65	5	13	15	10	13	Hindu	360000	Least poor	39.1279	4	2.685	1
40123	90	94	INTERVENTION	26.763	249.067	49.7	226.233	67.1	31.2333	91	25	75.8	149.75	3	12	15	8	12	Hindu	960000	Poorest	37.9059	3	2.69	1
40124	90	91	CONTROL	25.879	249.033	48.4667	217.467	67.2	31.3333	89	27	63.4	142.25	5	10	12	9	12	Hindu	320000	Less poor	39.1647	4	2.855	1
40125	95	82	CONTROL	26.141	241.667	47.7333	215.167	65	29.8333	91	20	44.5	149.35	3	12	12	12	12	Hindu	900000	Very poor	35.141	4	2.215	1
40126	85	94	INTERVENTION	26.1147	215.2	45.2333	197.467	60.4333	28.5	83	24	34.1	144.75	3	0	15	9	12	Hindu	180000	Poorest	34.5433	4	1.6625
40127	90	88	CONTROL	26.0148	241.6	46.5667	206.733	66.4	29.3	71	23	49.8	146.25	5	10	15	10	12	Hindu	320000	Least poor	38.5863	3	2.76	0
40128	95	91	INTERVENTION	26.1967	246.167	48.4333	223.833	69.9	30.2333	100	19	54	144.55	5	12	15	12	12	Hindu	180000	Least poor	39.1967	3	2.76	0
40129	90	97	CONTROL	26.0105	229.467	47.3333	195.067	62.6667		89	26	52.6	145.95	5	9	15	12	11	Hindu	180000	Least poor	38.582	4	2.43	1
40130	90	91	INTERVENTION	25.7757	234.267	48.3	210.533	66.1667		86	22	47.6	146.45	3	10	15	10	12	Hindu	144000	Poorest	38.6329	4	2.885	1
40131	100	97	INTERVENTION	26.9107	245.333	51	204.667	72.3333	28	100	24	42.6	142.4	5	14	15	10	12	Hindu	250000	Least poor	37.4821	4	2.7	0
40132	100	103	CONTROL	27.6405						112	24	56.6	145.65	5	15	14	15	12	Hindu	240000	Least poor	40.0691	4	3.14	1
40133	90	97	INTERVENTION	26.0919	232.7	47.3	210.367	60.7		91	23	47	146.25	3	10	15	10	12	Hindu	96000	Poorest	37.8062	4	2.355	1
40134	100	97	CONTROL	26.8111	245.767	49.5333	222.267	68.6667	30.7	86	28	62.1	142.45	3	12	15	15	12	Muslim	120000	Least poor	40.2397	4	2.98	1
40134	100	91	CONTROL	26.8111	245.767	49.5333	222.267	68.6667	30.7	89	28	62.1	142.45	3	12	15	15	12	Muslim	120000	Least poor	40.2397	3	2.445	1
40135	95	97	INTERVENTION	25.9781	258.267	46.2667	212.9	72	34.0667	89	29	46.2	148.65	3	12	15	10	13	Hindu	120000	Less poor	36.9781	3	2.6475	0
40136	90	97	CONTROL	26.3536	226.767	45.1	200	59.9	27.4333	97	28	54.8	143.6	3	10	12	8	14	Hindu	180000	Poor	35.925	4	2.41	1
40137	95	91	INTERVENTION	25.911	254	47.6667	203.667	72.3333	28.6667	86	27	52.4	141.35	3	10	15	5	12	Hindu	180000	Least poor	39.0538	3	3	1
40138	90	97	CONTROL	26.2595	246	49	218	69	30	91	29	48.65	148.45	5	17	15	15	11	Hindu	600000	Least poor	40.8309	4	3.315	1
40139	95	100	INTERVENTION	27.1219						89	25	54.2	149.35	5	3	15	12	13	Hindu	190000	Least poor	40.2648	3	3.085	1
40140	95	97	INTERVENTION	29.7418						94	23	55.2	147.45	4	16	15	12	12	Hindu	180000	Poor	39.3132	4	2.255	0
40141	105	107	CONTROL	26.895	243.833	49.7	218.1	65.4	30.5	100	25	39.5	145.25	3	15	15	7	12	Hindu	120000	Poor	37.895	3	2.4	0
40142	105	110	CONTROL	25.9425	238.733	47.6667	214.767	65	29.8	97	20	45	146.65	5	8	15	7	12	Hindu	120000	Poor	37.2282	3	2.92	0
40144	80	88	INTERVENTION	26.4664	249.067	47.9333	227.933	67.1667	30.9667	68	28	55.3	149.45	3	2	15	5	12	Hindu	100000	Poorest	39.0378	3	2.81	1
40145	95	94	CONTROL	26.8309	225.333	47.3333	185.333	64.3333	24	91	28	42.3	147.55	4	4	15	10	15	Hindu	134000	Less poor	41.5452	4	2.485	1
40146	85	85	INTERVENTION	26.3	230	45.6667	185.667	65.6667	28	74	22	38.8	146.1	5	8	15	11	12	Muslim	190000	Very poor	29.8714	3	1.205	0
40147	95	97	INTERVENTION	26.4186	250	45.6667	231.333	71.6667	28.6667	89	30	51.3	147.45	5	15	15	15	12	Hindu	145000	Less poor	40.4186	3	3.03	1
40148	80	85	CONTROL	26.6093	244.733	49.3333	219.9	65.2667	30.6667	74	21	43.3	147.15	4	8	15	10	12	Hindu	360000	Least poor	38.3236	3	2.78	0
40150	95	94	INTERVENTION	26.3144	228.333	49.6667	199	66.6667	28.6667	89	20	39.4	149.15	3	0	15	5	13	Muslim	100000	Poorest	34.3144	4	2.24	0
40151	95	103	INTERVENTION	26.062	242.733	47.0333	215.233	64.4667	29.9	100	25	41.5	142.4	5	17	15	10	12	Hindu	144000	Poor	38.9191	4	2.335	0
40154	105	97	CONTROL	26.0375	238.967	47.2667	213.6	64.8333	29.4	115	19	47.4	149.45	5	10	15	10	12	Muslim	230000	Least poor	40.0375	3	2.93	0
40155	115	100	CONTROL	26.2758	234.667	48	208	71	27.3333	100	21	44.9	145.1	3	12	15	15	12	Hindu	960000	Poor	38.1329	4	2.765	0
40156
40157	100	97	INTERVENTION	26.1103	234.333	50.6667	201	65.6667	27.3333	94	24	52.6	145.6	5	15	15	10	12	Hindu	240000	Poor	38.8246	3	2.85	1
40158	95	94	INTERVENTION	25.9314	246.733	49.9	224.4	67.2667	31.4667	89	18	42.7	147.65	5	9	15	0	14	Hindu	200000	Less poor	38.7886	4	2.68	1
40159	75	76	INTERVENTION	26.2641	249	49	185	71	30	68	30	58.1	148.1	5	10	15	12	12	Hindu	360000	Least poor	37.8356	4	2.53	0
40160	90	97	CONTROL	26.0056	230	46	191	66	26	86	20	45.6	146.25	5	8	15	9	12	Hindu	240000	Least poor	40.7199	3	2.9025	1
40161	105	100	INTERVENTION	25.7249	229.633	45.7	205.233	62.3667	28.7667	91	30	56.6	147.2	3	15	15	9	14	Christian	240000	Least poor	38.7249	4	2.355	1
40163	80	85	INTERVENTION	26.274	219	44	183	66	26	77	21	42.9	146.6	3	8	15	6	13	Hindu	96000	Poor	39.5597	4	2.895	1
40164	105	97	INTERVENTION	25.9712	218.333	45.6667	167.667	58.6667	28	89	19	35.2	144.4	5	11	15	13	12	Hindu	120000	Least poor	37.257	4	2.16	1
40165	105	107	CONTROL	26.4431	225	49.3333	198	66	27	97
40166	85	88	CONTROL	26.2744	234	46	195.667	69	23	86	23	33.2	140.6	3	12	15	15	12	Hindu	180000	Poorest	37.9886	4	2.345	1
40167	90	94	CONTROL	26.3006	241	49	195	68	27	91	25	58.2	148.35	3	12	14	10	12	Hindu	96000	Poorest	39.4434	3	3.24	1
40168	80	91	INTERVENTION	26.4952	240	50	196	67.3333	24	77	19	45.6	142.9	3	12	15	15	12	Hindu	170000	Least poor	39.781	4	3.26	1
40169	100	97	INTERVENTION	26.2535	231.333	48	208	70.6667	25	86	23	50.3	144.4	5	10	15	10	12	Muslim	300000	Less poor	38.2535	4	2.5375	1
40170	105	97	INTERVENTION	26.2105	242.667	45.4333	212.7	66.3667		103	25	46.1	147.85	3	15	15	15	12	Hindu	144000	Least poor	40.2105	3	2.61	0
40171	100	103	CONTROL	26.2871	246	48	216.667	67.6667	27	103	27	62.9	145.25	3	12	15	7	12	Muslim	120000	Less poor	40.43	4	3.055	0
40173	95	94	INTERVENTION	26.1484	244.367	48.1	215.833	68.4	29.4667	100	25	44.2	145.1	5	10	15	15	12	Hindu	120000	Poorest	34.8627	3	2.365	0
40174	100	103	CONTROL	26.4258	240.7	48.5	203.8	64.6333	29.9333	91	23	56.1	149.55	5	12	15	15	14	Hindu	240000	Less poor	38.8544	4	2.9875	1
40175	65	76	INTERVENTION	26.3908	228	48	193.333	68	27	77	28	53.8	149.6	3	10	15	15	12	Hindu	180000	Poor	40.3908	4	2.535	1
40176	90	97	CONTROL	26.2248	239.667	48.7667	218.3	63.6333	29.5667	94	19	42.5	148.35	5	10	15	15	12	Hindu	150000	Least poor	37.9391	4	2.8875	0
40177	100	94	INTERVENTION	26.3133	240.567	46.1667	209.767	64.6333	30.3	94	20	62.6	148.5	5	0	15	8	12	Hindu	240000	Very poor	40.4561	4	1.93	1
40178	85	91	CONTROL	26.69	231	50	186	66	27	79	24	48	146.5	5	0	15	10	12	Hindu	150000	Poorest	41.1186	4	2.35	0
40179	100	94	CONTROL	26.5742	223	47	200	66	29	100	25	71.6	148.05	5	7	15	12	12	Hindu	240000	Least poor	38.2885	4	2.5625	1
40180	75	79	INTERVENTION	26.6901	244.333	48.2667	213.467	67.6	30.2	83	27	63.1	149.55	3	10	15	15	12	Hindu	220000	Less poor	38.4043	4	2.92	0
40181	105	91	CONTROL	25.9459	206	46	177	64	23	100	23	46	149.65	5	13	15	18	12	Hindu	420000	Least poor	36.9459	4	2.5175	0
40182	105	97	INTERVENTION	26.5687	255.333	52.3333	202	74	28	112	24	52.5	145.95	4	8	15	10	12	Hindu	250000	Poor	36.5687	3	2.2875	1
40183
40184	100	110	CONTROL	31.6514						118	25	49	149.05	3	15	15	17	12	Hindu	180000	Least poor	38.6514	3	2.945	0
40185
40186	100	100	CONTROL	26.5948	233	47	191.667	67.3333	26	106	24	55	148.6	5	14	15	12	12	Hindu	300000	Least poor	35.8805	4	2.425	0
40187	95	94	INTERVENTION	25.9314	235	45.3333	187	64	26	100	25	41.7	147.4	4	15	15	15	12	Hindu	120000	Poor	38.5028	3	2.88	1
40188	95	85	CONTROL	26.047	239.967	47.9667	219.033	64.0333	30.2667	91	28	54.8	142.45	5	15	15	18	14	Hindu	190000	Very poor	36.7613	4	2.92	0
40189	90	88	CONTROL	27.1541						86	24	40.6	144.35	5	10	15	10	12	Hindu	200000	Poor	35.8684	3	2.12	1
40190	80	94	INTERVENTION	26.1342	232.867	46.5333	205.967	63.1667	28.5	86	22	38.6	133.75	3	10	15	12	12	Hindu	120000	Poorest	39.277	3	2.765	1
40191
40192
40193	80	91	CONTROL	26.3044	244.533	48.8667	216	65.8333	30.0667	77	27	55	148.45	4	9	15	12	12	Hindu	220000	Less poor	33.5901	3	1.7675	0
40195	95	97	CONTROL	26.1959	226.533	47.4667	209.8	61.9	29.3	97	30	40.6	139.55	5	7	12	3	12	Muslim	260000	Poor	39.6245	4	2.4525	1
40196	100	103	INTERVENTION	26.1484	220.667	42.6667	176.667	60.3333	26.3333	89	19	34.9	149.35	3	10	15	15	12	Hindu	180000	Least poor	38.1484	3	2.28	1
40197	95	97	CONTROL	26.8355	248.033	48.5333	224.267	67.9	31.6	109	26	56.2	148.45	5	17	15	10	14	Hindu	360000	Least poor	37.2641	4	2.285	1
40198	90	97	INTERVENTION	25.9285	237.667	46.6667	188.667	65.6667	28	100	22	47.6	146.25	3	15	15	15	14	Muslim	250000	Less poor	39.4999	3	3.01	1
40199	85	88	CONTROL	25.759	233.267	45.9667	209.1	60.4	28.3	89	28	40.9	137.25	3	0	15	9	12	Hindu	80000	Poorest	35.1876	3	2.085	0
40200	95	100	INTERVENTION	26.0957	225.667	45	207	62.6667	27	89	26	43.8	148.65	3	9	15	8	12	Hindu	120000	Poor	37.81	3	2.465	1
40201	95	91	INTERVENTION	25.7923	245.767	48	218.167	67.2	32.5	97	25	49.4	145.6	5	15	15	10	12	Hindu	280000	Less poor	37.2209	4	2.575	0
40202	105	100	INTERVENTION	25.976	233.667	46.3333	186.333	66.3333	24	94
40204	90	94	CONTROL	26.3035	250.333	48.6667	196.667	71.3333	26.3333	97	19	37.8	145	5	12	15	12	12	Hindu	140000	Very poor	33.8749	3	1.925	1
40205
40206	85	97	INTERVENTION	26.3006	253.2	49.1	223.033	67.6	32.1	79	19	35.2	148.25	5	12	15	12	12	Muslim	220000	Poor	37.0148	3	2.6025	1
40207	90	91	INTERVENTION	26.6102	243.7	49.5333	241.1	67	30.5667	106	23	55.2	145.95	5	15	15	8	12	Hindu	240000	Very poor	40.0388	3	2.6325	1
40208	100	97	CONTROL	26.5274	228.733	42	192.7	60.9667	29.1333	94	22	30.6	144.6	3	12	15	10	12	Hindu	180000	Less poor	40.2416	4	2.235	1
40209	95	103	INTERVENTION	26.4491	240.367	48.5667	215.467	66.5333		106	22	39.7	140.55	5	9	15	5	12	Hindu	150000	Less poor	39.8776	4	2.8675	1
40210	90	100	CONTROL	26.4175	234.933	45.5	212.767	62.6667	29.5667	94	19	42.8	145.25	5	12	15	15	14	Hindu	480000	Least poor	41.7032	4	2.51	0
40211
40212	95	97	CONTROL	25.7995	223	47.3333	196.667	65.6667	28.6667	86	27	56.8	149.25	5	8	15	5	12	Hindu	100000	Very poor	39.5138	4	3.0925	1
40213	95	88	INTERVENTION	26.4345	240.9	49.1	218.7	65.8	30	83	25	43	149.15	3	12	15	12	12	Hindu	120000	Poor	38.7202	3	2.9175	0
40214
40215	90	94	CONTROL	26.3236	243.867	48.1667	202.867	67	30.1667	83	23	49.1	146.75	5	8	15	9	15	Hindu	180000	Least poor	40.3236	4	2.5675	0
40216	90	94	INTERVENTION	26.5336	260.833	48.8	217.2	64.6333	31.6667	83	22	52.7	148.1	3	8	15	8	12	Hindu	120000	Poor	38.8193	4	2.3875	1
40218	95	94	INTERVENTION	26.6093	249.667	49.8333	222.967	66.9333	31.1667	86
40220	95	103	CONTROL	25.9952	227.2	45.4	204.133	62.8333	28.4	86	23	39.9	148.75	4	12	15	12	12	Hindu	120000	Poorest	39.2809	4	2.33	0
40221	90	103	INTERVENTION	26.3392	236.267	47.2	213.533	63.4333	29.0667	86	18	34.3	142.55	5	8	15	10	12	Hindu	120000	Poorest	38.0535	3	3.035	0
40222	90	94	CONTROL	25.8796	235.667	46.4667	203.867	62.4	29.1333	97	22	47	148.9	5	13	15	16	12	Hindu	150000	Very poor	40.0225	3	2.795	0
40223	85	100	INTERVENTION	26.425	250.667	48.6667	202.333	71.3333	28.6667	91	25	50.8	146.7	5	17	15	17	12	Hindu	480000	Least poor	37.5679	3	3.01	1
40224	65	82	CONTROL	26.6865	233.4	48.4	207.1	64.1333	29.9333	50	23	30.2	148.35	3	10	12	7	12	Hindu	120000	Least poor	40.2579	3	3.0025	1
40225	90	94	INTERVENTION	26.1863	241.367	49.6667	210.867	65.1667	30.1333	94	21	51	149.85	3	12	15	12	15	Hindu	144000	Poor	39.0434	4	3.0075	1
40227	105	100	INTERVENTION	25.9861	234	45.7667	208.233	62.8333	29.1333	97	28	66.7	149.6	5	15	12	12	12	Hindu	200000	Least poor	39.8433	4	2.62	0
40228	105	103	CONTROL	26.4766	247.467	48.2667	213.767	67.5667	31.2667	91	20	40.4	148.15	3	11	15	6	12	Hindu	216000	Less poor	36.4766	3	2.2525	0
40229	105	97	CONTROL	26.2808	232.467	45.4	206.5	65.4333		109	26	45.3	144.4	5	12	15	10	12	Hindu	420000	Least poor	38.8522	4	2.3725	0
40230	105	112	INTERVENTION	26.1615	246.367	48.0667	217.567	67.6667	30.1	115	22	42.4	149.65	5	15	15	17	12	Hindu	360000	Least poor	39.0187	4	3.935	0
40231	90	88	CONTROL	26.3452	240.367	48.3667	206.4	68.4	29.3667	89	23	46.1	146.35	3	15	15	18	12	Christian	200000	Very poor	37.6309	4	2.1875	1
40233	95	100	INTERVENTION	26.2353	235.433	48.4	203.467	63	28.5333	94	24	40.1	147.35	3	10	15	12	14	Hindu	145000	Poorest	40.0925	4	3.0175	1
40234	105	97	INTERVENTION	26.5177	244.767	48.7333	216.233	65.6	30.2	97	23	40.6	147.7	5	11	15	10	14	Hindu	180000	Poor	38.0891	3	2.36	1
40235	85	88	CONTROL	26.5001	238.867	46.7333	211.633	64.6667	30.7333	83	24	57.8	145.35	5	10	15	8	12	Hindu	360000	Less poor	39.2144	4	2.3325	0
40236	95	97	CONTROL	26.1042	238.333	48.3333	191.667	67.3333	28.3333	97	22	43	140.9	5	12	15	10	12	Hindu	132000	Less poor	38.6756	4	2.5525	0
40237	95	107	INTERVENTION	26.989	241.567	48.8	225.3	68.4667	31.6	97	23	47.1	148.65	3	12	15	10	14	Hindu	200000	Poor	38.8462	3	2.7925	1
40238	90	94	CONTROL	28.8396						89	20	44.5	142.95	3	12	15	9	12	Hindu	120000	Poorest	38.2682	3	3.115	0
40239	90	82	INTERVENTION	26.0858	240.567	45.4667	198.267	62.5333	31.9	97	23	45.6	147.8	3	12	15	12	12	Hindu	140000	Poorest	37.9429	4	2.355	0
40240	90	94	CONTROL	26.661	240.9	48.1333	214.7	65.9667	30.4	89	24	54	147.65	3	10	15	10	12	Hindu	96000	Less poor	39.3753	4	2.08	1
40241	90	94	CONTROL	26.374	226.333	45.6667	203.667	68.3333	27.3333	83	20	44.7	146.65	5	5	15	5	12	Hindu	200000	Less poor	37.2311	3	1.93	0
40242	90	88	INTERVENTION	26.3645	232.667	48.3333	194.667	65.3333	27.3333	86	20	52.8	147.05	3	14	15	10	14	Muslim	92000	Poor	39.7931	4	2.385	1
40243	100	100	INTERVENTION	26.4075	244.467		210.633	66.5667		109	30	36.2	147.1	5	10	15	10	12	Hindu	180000	Poor	40.2646	3	2.9225	0
40244	95	91	CONTROL	26.2012	236.7	48.0667	213.4	63.9	29.5	86	24	54.9	147.1	5	10	15	12	12	Hindu	220000	Least poor	40.2012	3	2.715	0
40245	75	88	INTERVENTION	26.2452	246.433	47.6	213.367	63.3	30.4333	71	19	55	149.25	5	8	15	15	12	Hindu	280000	Less poor	40.3881	4	3.115	1
40246	90	94	CONTROL							91	20	42.2	144	5	0	15	5	14	Hindu	180000	Least poor	40.2246	4	1.9725	0
40247	100	118	CONTROL	26.1933	233.3	47.2	208.5	63.2	29.7333	112	26	41.3	147.35	5	12	15	12	12	Hindu	144000	Least poor	40.3361	4	2.675	0
40248	85	97	CONTROL	25.9467	239.433	48.1333	219.033	64.6667	29.4	106	26	59.6	142	5	12	15	12	12	Hindu	180000	Less poor	36.9467	4	2.72	0
40249	90	88	INTERVENTION	26.2481	247.133	48.4	216.633	65.9667	30.9333	77	22	68.1	148.4	5	8	15	9	12	Hindu	360000	Less poor	38.2481	3	2.2725	1
40250
40251	100	97	INTERVENTION	26.5857	234.733	51.5333	219.5	63.6333	31.5333	97	18	46.9	142.75	5	12	15	9	12	Hindu	120000	Less poor	40.1571	4	3.0525	0
40252	105	97	INTERVENTION	25.8916	245.033	47.7667	218.367	66.3333	31.2333	97	23	52.3	149.75	5	10	15	10	12	Hindu	180000	Poorest	38.7487	3	3.305	1
40253	60	46	CONTROL	26.3317	244.767	48.2333	212.333	67.0667	31.8	62	24	36.5	140.85	3	10	15	8	12	Hindu	120000	Very poor	38.046	4	2.4425	0
40254	90	94	CONTROL	26.3941	264.733	50.2	237.167	73.6	34.2	97	25	74.2	148.75	5	15	15	12	14	Hindu	250000	Less poor	36.3941	4	2.855	0
40255	85	91	INTERVENTION	25.9849	235.333	51.6667	215.333	68.3333	28.6667	91	23	55.8	149	5	17	15	12	12	Hindu	180000	Very poor	37.5563	4	2.58	0
40256	95	97	INTERVENTION	26.2388	230.667	48.3333	190.667	62.6667	27	103	21	42.8	144.55	5	2	15	8	12	Hindu	260000	Least poor	40.6673	4	3.0125	1
40257
40258	90	100	CONTROL	26.2258	232.8	44.5667	196.4	62.6333	27.2667	83	21	37.2	141.2	5	0	15	11	12	Hindu	180000	Very poor	39.3686	3	2.0925	1
40259	110	107	CONTROL	26.3477	237	47	195	66	29	97	28	61.1	146.2	5	19	15	16	12	Hindu	180000	Less poor	36.7763	3	2.6	1
40260	100	94	INTERVENTION	25.9505	242.667	45.3333	186.333	68.6667	28.6667	100	23	38.4	142.55	5	5	15	7	14	Hindu	120000	Poorest	39.9505	4	3.305	1
40262	100	94	INTERVENTION	26.0402	235.767	46.8333	213.867	64.3667	29.4333	94	28	34.4	143.35	3	8	15	7	12	Hindu	240000	Less poor	39.4688	3	3.0325	1
40263	90	94	INTERVENTION	26.8796	248.5	43.5333	217.533	69.6667	31.7	91	24	47	149.7	5	8	15	9	14	Hindu	180000	Poor	38.8796	4	2.4075	1
40264	85	97	CONTROL	25.9542	232	49.3333	177	64	23	79	21	40.1	145.8	5	1	15	6	12	Hindu	144000	Very poor	37.6685	4	2.6475	0
40266	90	97	CONTROL	26.068	243.433	48.7	222.533	69.6333	30.5	86	24	63.8	140.7	3	8	15	8	12	Hindu	120000	Poorest	36.3537	4	2.5875	0
40267	95	97	INTERVENTION	25.9123	234.1	47.1	207.633	63.4333	28.8	94	25	56.7	148.6	5	12	15	7	12	Hindu	120000	Less poor	37.4838	4	2.5275	1
40268	110	94	CONTROL	26.0587	230.5	44.5	203.433	64.5333	27.6	91	26	58.4	145	3	8	15	9	12	Hindu	180000	Poor	37.9158	3	2.0825	1
40269	85	91	CONTROL	25.876	228	45.6667	186.667	65.3333	24.6667	89	21	52	148.05	3	10	15	8	12	Hindu	100000	Poor	36.876	3	1.74	0
40270	55	46	CONTROL	26.7222	225.667	46.6667	196.667	63	22.6667	47	21	48	148.25	4	8	15	3	13	Muslim	144000	Least poor	36.5794	4	1.8875	1
40272	85	97	INTERVENTION	25.946	234.533	48	196.467	63.3333	29.6667	86	19	46.4	149.15	5	5	15	10	12	Hindu	120000	Very poor	39.0888	3	2.6575	0
40273	100	97	INTERVENTION	25.9571	231	46	214	63	24	112	23	53.2	148.45	5	15	15	15	14	Muslim	180000	Less poor	39.5286	4	3.145	1
40274	90	94	CONTROL	25.9191	244	47.9	216.267	68.5667	30.2667	89	22	50.4	149.45	5	8	15	5	14	Hindu	120000	Poorest	36.3477	4	2.175	0
40275	100	100	CONTROL	27.6817						94	21	42.9	148.75	5	14	15	15	12	Hindu	240000	Least poor	38.5389	3	2.515	0
40276	90	97	CONTROL	26.1197	244.833	48.4667	216.433	68.9667	31.1	89	24	56.6	147.6	3	15	15	10	12	Muslim	144000	Very poor	39.5483	3	2.845	1
40277	100	97	INTERVENTION	26.0488	232.533	46.7333	199.533	62.6333	28.8	79	18	42.4	147.85	5	8	15	9	12	Hindu	120000	Poorest	38.1917	3	2.555	0
40278	90	94	INTERVENTION	27.1733						91	20	39.9	137.75	4	1	15	8	14	Hindu	120000	Poorest	40.0304	3	2.365	1
40279	85	91	CONTROL	27.5296						91	18	30.4	143.5	3	11	15	11	12	Hindu	150000	Poorest	35.5296	4	2.0125	0
40280	100	100	INTERVENTION	26.4821	237	51.3333	203	65	30	109	29	52.2	149	3	15	15	12	12	Hindu	180000	Less poor	39.0535	4	3.275	0
40281	90	97	CONTROL	26.1874		47.3333	196	64.6667	27	91	20	59.3	149.55	5	10	15	10	14	Hindu	200000	Less poor	38.7589	4	3.095	1
40282	100	97	CONTROL	26.0447	244.2	50.7333	226.667	66.6	30.5667	91	22	61.4	147.55	3	12	15	15	12	Muslim	250000	Poorest	38.4733	3	2.8225	1
40283	95	97	INTERVENTION	26.1874	240.933	47.6333	204.267	64.6333	29.6667	97	26	43.4	144.5	3	9	15	5	12	Hindu	180000	Poor	38.9017	4	2.785	1
40284	100	100	INTERVENTION	26.2853	244.667	48.6667	203	67.6667	27	106	21	43.4	145.9	5	5	15	7	14	Hindu	360000	Least poor	39.4282	3	2.91	1
40285	80	79	INTERVENTION	26.1537	235.667	46.4	203.3	64.3	29.5667	91	23	52.2	149.35	5	12	15	12	12	Hindu	150000	Less poor	38.2966	3	2.2775	1
40287	100	97	CONTROL	26.0175	230.667	45	196.667	68	26	100	21	36.5	146.05	3	0	15	9	12	Hindu	100000	Poorest	40.0175	4	3.035	1
40288	85	97	INTERVENTION	26.0659	237.1	47.9333	215.467	64.7667	29.9333	86	18	45.9	148.65	5	10	15	13	14	Hindu	250000	Least poor	38.2087	3	2.46	0
40289	80	94	INTERVENTION	26.0307	222.133	43.9333	196.267	59.4667	27.3	79	20	41.8	149.65	5	12	15	15	12	Hindu	300000	Least poor	37.7449	3	2.4175	0
40290	100	110	CONTROL	27.5584						86	24	43.4	147.35	5	12	15	15	14	Hindu	360000	Poor	38.5584	3	2.925	0
40291	90	88	CONTROL	26.1886	237.433	47.4667	215.6	66.5333	29.5667	79	26	45.7	146.15	5	15	15	10	12	Hindu	330000	Least poor	38.3314	4	2.8725	0
40292	80	88	INTERVENTION	26.1135	236	49.3333	205.333	68	31	97	23	43.2	149.7	5	1	15	12	12	Hindu	240000	Less poor	40.2563	3	3.3775	1
40293	90	94	CONTROL	26.0706	243.567	47.5	224.433	67.7	29.4333	86	26	52.9	146.9	5	12	15	8	14	Hindu	200000	Less poor	37.4991	3	2.6575	0
40294	85	97	INTERVENTION	26.2641	235.633	47.8667	221.5	64.8	30.9	97	21	44	145.3	3	12	15	8	12	Hindu	86000	Less poor	39.6927	3	2.79	0
40295	100	100	INTERVENTION	26.0732	229.7	45.8	199.067	61.8667	29.1333	103	19	44.6	149.85	5	12	15	17	12	Hindu	240000	Less poor	35.3589	4	1.6175	0
40296	100	97	CONTROL	27.9166						86	20	56.3	148.55	5	10	15	12	12	Muslim	180000	Very poor	39.2023	3	2.7425	0
40297	95	88	CONTROL	26.2276	232.9	46.7	211.467	62.3667	28.3333	91	26	54.7	148.45	4	12	15	8	12	Muslim	250000	Least poor	37.2276	3	2.4525	0
40298	95	97	INTERVENTION	26.2111	241.133	48.4333	215.133	64.8333	30.1333	94	21	34.2	140.45	5	0	15	0	14	Muslim	260000	Very poor	39.4968	3	2.835	1
40299	105	107	INTERVENTION	27.4387						94	28	47.6	149.55	5	15	15	10	14	Hindu	180000	Very poor	39.7244	4	2.835	0
40300	80	88	CONTROL	26.6543	250.8	50.2667	221.167	67.5333	32.0333	86	23	56.3	148.55	3	12	15	9	14	Hindu	360000	Poor	38.3686	4	2.65	1
40301	100	107	CONTROL	26.0271	239.433	46.2333	218.933	65.2667	30.3	103	30	51.3	147.1	5	6	15	6	12	Hindu	180000	Less poor	39.0271	4	2.715	1
40302	95	97	INTERVENTION	25.536	233.4	45.6	208.467	62.7		100	21	45.5	148.25	5	15	15	10	14	Hindu	220000	Least poor	39.6788	4	2.495	1
40303	90	97	INTERVENTION	26.0446	248.733	48.2667	221.167	66.8667	31.7667	89	26	49.9	145.35	5	15	15	15	12	Muslim	360000	Least poor	38.4731	3	3.23	0
40304	85	94	INTERVENTION	26.1134	249.133	45.9333	210.6	67.4	28.8333	91	27	48.8	149.85	3	15	12	12	12	Hindu	120000	Poorest	39.1134	3	3.32	1
40305	110	103	INTERVENTION	26.0376	244.567	47.4667	196.3	61.6667		91	20	42.5	148.75	5	12	15	12	14	Muslim	120000	Very poor	38.4661	4	2.805	0
40306	100	100	CONTROL	26.0679	239.733	48.1	211.8	67.0333	31.0333	91	25	47.6	146.5	5	12	15	9	12	Hindu	120000	Poor	42.0679	3	2.635	0
40307	100	100	CONTROL	26.0749	242.6	48.5	220.133	67.3	30.3	103	24	38.4	147.7	5	8	15	4	12	Muslim	200000	Less poor	36.932	4	2.15	0
40308	95	103	CONTROL	26.0137	236.933	48.0333	216.033	64.3667	29.9	86	29	51.4	145.1	5	8	15	10	13	Hindu	360000	Less poor	35.8708	4	2.0275	0
40309	95	97	INTERVENTION	26.1056	231.333	48	213	65	25	89	23	64	145.7	5	12	15	12	13	Hindu	144000	Very poor	37.5342	3	3	0
40310	85	88	CONTROL	26.9656	253.667	49.6667	234.433	68.8	31.5333	77	24	49.9	144.95	5	15	15	10	12	Hindu	480000	Less poor	39.5371	3	2.8875	0
40311	90	100	INTERVENTION	26.1377	245	50.6667	191.333	70	29	100	28	56.3	147.1	5	14	15	15	12	Hindu	120000	Poor	39.2805	4	3.09	0
40313	105	112	INTERVENTION	26.0521	239.967	48.9333	215.233	64.3333	29.7333	112	25	62.6	149.7	4	12	15	15	12	Hindu	144000	Less poor	40.1949	4	2.84	0
40314	95	94	INTERVENTION	26.2375	236.567	45.8667	205.333	63.8667	29.3333	97	22	43.2	144.7	3	12	15	9	12	Hindu	120000	Poorest	40.0946	3	3.1475	1
40315	105	100	CONTROL	26.0403	239.133	48.2333	213.867	64.9	30.7	91	29	62.5	144.85	3	3	15	5	12	Hindu	144000	Less poor	36.1832	3	2.3475	0
40316	90	100	CONTROL	26.3044	239.567	47.2667	207.467	66.0333	30.5	79	24	46.2	137.05	5	9	15	10	13	Hindu	200000	Poor	37.3044	4	1.985	1
40317	90	94	CONTROL							89	23	56.1	145.45	3	0	15	12	12	Muslim	100000	Poorest	38.9964	3	3.2725	0
40319	95	91	CONTROL	26.602	236.533	46.5667	205.567	63.4	29.5	94	19	44.6	146.25	3	10	15	0	13	Hindu	100000	Very poor	41.4591	4	2.5825	0
40320	95	94	INTERVENTION	26.23	225.767	46.0667	203.933	63.0667	29.7667	89	29	38.2	140	5	10	15	10	12	Hindu	108000	Very poor	33.8014	4	1.5575	0
40320	80	88	INTERVENTION	26.23	225.767	46.0667	203.933	63.0667	29.7667	77	29	38.2	140	5	10	15	10	12	Hindu	108000	Very poor	33.8014	3	1.2425	0
40321	80	85	CONTROL	25.5954		47	219	61		71	21	36.2	144.2	5	9	15	12	12	Hindu	180000	Less poor	38.0239	3	2.4375	1
40322	85	100	INTERVENTION	26.4546	241.733	49.6667	224.567	65.2667	31.2333	71	22	44.3	147.9	4	0	15	5	12	Hindu	180000	Very poor	38.7403	3	2.595	1
40323	90	97	INTERVENTION	26.0653	231.8	47.3	214.567	64.4667	30.1	91	26	58.6	148.55	5	12	15	12	12	Hindu	360000	Least poor	40.2081	4	2.6725	0
40324	105	110	CONTROL	26.0723	230.3	45.9667	208.367	62.6333	29.1	141	24	38	149.85	5	8	15	9	12	Hindu	180000	Less poor	39.2152	4	2.2875	0
40325	105	110	INTERVENTION	26.2348	242.6	49.4	213.567	65.6667	31.4667	89	26	50	149.3	5	9	15	10	12	Hindu	200000	Poor	38.2348	3	2.7725	1
40326	95	94	INTERVENTION	26.1121	242.467	46.5	209.433	68.5	29.5667	97	25	51.8	149.1	5	15	15	15	12	Hindu	250000	Least poor	37.8264	4	1.8775	1
40327	95	97	INTERVENTION	26.1281	228.367	45.8333	198.633	61.4	27.6667	94	24	41.3	146.4	5	8	15	8	12	Hindu	420000	Least poor	38.4138	4	2.3675	0
40328	90	94	CONTROL	26.0179	239.467	49.5	221.6	65.1333	30.5333	89	20	49	146.55	3	10	15	8	14	Hindu	100000	Poorest	39.3037	3	3.53	0
40329	90	97	CONTROL	26.0485	236.333	43.3333	175.333	67	28	97	25	46.9	149.1	3	12	15	10	12	Hindu	140000	Very poor	39.3343	4	2.7625	0
40330	105	103	CONTROL	26.2796	239.3	48	211.3	64.9	30.7667	100	28	56.6	145.25	5	15	15	0	12	Muslim	250000	Very poor	39.5653	4	2.52	0
40331	105	97	CONTROL	26.0851	242.1	46.7667	215.333	66.8333	30.2	103	30	42.5	149.6	3	12	15	12	12	Hindu	11000	Very poor	38.6565	3	2.7525	0
40332	95	97	INTERVENTION	26.202	236.167	47.6667	212.5	64.7	28.8667	79	25	37.1	144.35	5	0	15	8	12	Hindu	450000	Poor	39.7734	3	3.3125	0
40333	100	103	INTERVENTION	26.2788	239.667	48.2333	212.967	66.9	30.5667	103	21	47.1	147.3	5	12	15	14	12	Hindu	120000	Less poor	39.4217	3	2.32	0
40334	80	76	CONTROL	26.1017	237.967	48.3	210.767	65.6	30	83	24	60.9	148.6	5	10	15	10	12	Hindu	230000	Less poor	29.9588	4	1.27
40335	90	97	INTERVENTION	26.1124	227.367	44.4333	199.833	60.9	27.4	74	19	38.7	148.15	5	13	15	11	12	Hindu	360000	Very poor	38.541	4	3.0325	1
40336	105	110	CONTROL	26.047	234.533	47.0333	214.3	65.0333	29.5667	100	25	35.8	147.95	5	10	15	12	14	Hindu	360000	Least poor	36.1898	4	2.36	1
40337	95	107	INTERVENTION	26.1009	234.333	47.2667	208.633	64.8	29.1667	103	28	63.5	149.7	5	9	15	7	15	Hindu	120000	Less poor	36.3866	4	2.315
40338	95	100	INTERVENTION	27.2248						97	25	45.6	147.55	5	12	15	6	14	Hindu	180000	Very poor	38.7962	3	2.7175	1
40339	90	94	CONTROL	27.2749						74	22	42.6	139.45	3	7	15	5	12	Hindu	120000	Poorest	42.8463	3	3.68	1
40340	100	100	CONTROL	30.2265						94	19	47.4	141.85	5	10	15	10	13	Muslim	240000	Less poor	36.0837	3	2.2275	1
40341	90	94	INTERVENTION	26.0766	238.633	47.9667	215.3	65.1667	30.3667	65	25	50.6	149.05	3	2	15	8	12	Hindu	150000	Poorest	38.5052	3	2.795	1
40342	100	97	CONTROL	26.2335	246.633	48.4667	218.067	69.3667	32.2333	91	28	37.9	147.85	5	5	15	10	12	Hindu	300000	Least poor	40.9478	3	3.1275	0
40343	95	97	INTERVENTION	26.05	235.2	46.9667	210.9	63.2333	29.1333	86	22	46.6	149.7	5	0	15	8	12	Hindu	600000	Poorest	38.6214	3	2.9325	0
40344	95	100	INTERVENTION	26.7171	244.433	48.6333	214.933	67.5333	31.6333	83	27	49.4	145.45	5	8	15	8	12	Hindu	180000	Poorest	38.4314	3	2.545	1
40345	90	88	CONTROL	26.1311	242.467	45.6	213.6	67.4667	29.6667	94	20	41.2	145.15	3	8	15	5	12	Hindu	96000	Less poor	37.5597	3	2.5475	1
40346	95	97	CONTROL	27.241						91	27	44.5	148.45	3	0	15	5	12	Muslim	160000	Poorest	40.5267	4	2.645	0
40347	85	91	INTERVENTION	26.0587	231.6	46.4667	210.367	62.4333	28.2667	74	20	48.3	140.25	3	8	15	12	14	Muslim	180000	Poor	39.6301	4	2.8975	1
40349	90	91	CONTROL	26.319	240.667	50	192.333	62.3333	28	65	21	46.8	142	3	8	15	5	12	Hindu	96000	Poor	34.319	3	2.22	0
40350	90	97	INTERVENTION	26.0788	237.133	45.8667	207.433	66.2333	30.1667	94	23	46	147.95	5	10	15	8	12	Hindu	140000	Poorest	37.2217	3	2.1125	1
40351	90	103	CONTROL	26.0241	238.633	48.4	203.833	65.1667	30.1667	89	24	46.9	148.75	5	15	15	10	12	Muslim	200000	Less poor	37.5955	4	2.085	0
40352	100	97	INTERVENTION	26.6519	243.567	50.4333	213.467	67.1667	30.5667	89	22	41.3	140.95	3	5	15	8	12	Hindu	200000	Poorest	38.2233	3	2.7125	0
40353	95	97	CONTROL	26.1412	247.367	47.8667	219.467	66.9	31.4333	86	23	45.2	148.85	3	8	15	10	12	Hindu	185000	Poorest	39.9983	4	3.255	0
40355	95	85	CONTROL	26.8552	243.7	48.4333	215.4	62.5		83	22	46.6	148.1	5	5	15	12	12	Muslim	150000	Poorest	37.5695	4	2.17	0
40356	95	97	INTERVENTION	26.2469	226.1	46.3667	210.967	61.6	29.2	89	25	45.3	139.55	5	12	15	12	14	Hindu	260000	Poor	40.104	4	2.87	0
40357	90	107	INTERVENTION	26.0472	243.333	48.6667	221.067	66.3	31.0667	79	23	54.3	147.65	5	14	15	8	14	Hindu	350000	Least poor	39.0472	3	2.8075	0
40358	105	115	CONTROL	26.1088	244.133	48.4333	215.533	66.3333	30.6	89	29	58.5	149.55	3	4	12	10	12	Hindu	98000	Poorest	39.1088	4	2.3825	0
40359	95	97	INTERVENTION	26.1259	250.567	47.6	206.567	68.5	29.7667	94	28	46.1	146.15	5	12	15	15	12	Hindu	240000	Less poor	37.2688	3	2.625	1
40362	95	100	CONTROL	26.047	235.767	49.5667	215.167	65.1	29.9	97	27	48.1	143.75	5	15	15	15	12	Hindu	480000	Least poor	39.7613	3	3	0
40365	95	94	INTERVENTION	24.3807						79	24	45.9	147.8	5	8	15	7	12	Hindu	86000	Poorest	36.8093	3	2.4225	0
40369	80	97	INTERVENTION	26.0471	244.2	48.4333	215.267	66.2333	30.3667	83	19	55.6	146.85	5	10	15	10	12	Hindu	220000	Least poor	39.6186	3	2.5775	0
40371	95	82	CONTROL	26.2263	236.067	46.7333	208.433	63.1333	29.2	91	21	53.9	146.65	5	12	15	12	15	Hindu	250000	Less poor	37.7978	4	2.465	0
40373	90	94	CONTROL	26.0622	232.3	45.3667	193.267	62.3333	28.2333	94	21	56.6	148.45	5	9	15	10	12	Hindu	360000	Least poor	38.4908	4	2.385	0
40374	105	97	CONTROL	26.8466	250.533	48.8	222.867	69.7	31.7333	106	22	49.5	148.85	4	15	15	9	15	Hindu	144000	Less poor	34.8466	3	1.9225	0
40376	105	94	INTERVENTION	26.0719	241.833	47.5333	196.233	66.1667	30.6	94	23	49.1	145.65	3	7	15	12	15	Hindu	140000	Very poor	38.2148	3	2.85	0
40380	105	103	INTERVENTION	26.1384	242.167	48.7667	215.633	65.5667	30.1667	106	27	57.8	147.4	5	15	15	15	12	Hindu	200000	Least poor	37.567	4	2.4075	0
40381
40382	80	94	CONTROL	26.1476	233.667	45	187.667	65	26	71	22	43.1	147.55	5	5	15	9	12	Hindu	280000	Poor	36.1476	3	2.005	0
40384	90	100	CONTROL	26.1239	240.4	45.6	206.033	66.1667	30	94	29	38	145.25	3	10	15	5	12	Hindu	120000	Poorest	39.5525	3	2.8125	1
40388	100	110	CONTROL	27.5052						97	24	51.9	148.65	5	15	15	15	12	Hindu	250000	Less poor	40.0767	3	3.1525	0
40389	95	97	CONTROL	26.1377	236.633	46.4667	208.3	61.7333	29.6333	103	22	34.6	146.95	5	15	15	10	12	Hindu	300000	Less poor	38.1377	4	2.1525	0
40392	95	110	INTERVENTION	26.3288	251.733	50.4333	229.833	67.5667	31.6667	103	28	77.2	146.6	5	8	15	12	14	Muslim	120000	Least poor	39.3288	4	2.915	0
40393	105	107	INTERVENTION	26.0594	232.567	47.2333	203.467	63.5	29.2667	103	28	52.9	149.5	3	12	15	7	14	Hindu	96000	Less poor	39.0594	4	2.8675	0
40395	95	97	INTERVENTION	26.1389	240.633		214.5	64.5333	29.3667	94	19	51.7	144.25	5	12	15	10	12	Hindu	300000	Poor	37.2818	3	2.87	1
40405
40421	90	107	INTERVENTION							91	22	76.8	148.65	5	5	15	12	14	Hindu	120000	Poorest		3	3.1825	0
40424	95	97	INTERVENTION	28.3596						97	20	34.5	144.95	5	7	15	1	13	Hindu	140000	Very poor	38.2167	4	2.28	1
40430	90	97	CONTROL	26.0614	235.367	48.0333	208.1	64.7	30.2667	97	28	54.5	149.05	3	6	15	9	14	Hindu	180000	Poor	36.0614	3	2.03	0
40443	105	100	CONTROL							100	26	52.5	148	3	8	14	10	12	Hindu	130000	Poor	37.9571	4	2.2975	0
40454	95	97	INTERVENTION	26.282	231.667	46.3333	205.667	64	29	100	30	57.4	147.55	5	2	15	10	14	Muslim	240000	Poorest	36.282	3	2.0925	1
50273	105	91	INTERVENTION							97	22	47.7	161.75	3	8	15	12	12	Hindu	150000	Very poor	39.8024	3	3.29	1
50274	80	97	CONTROL	26.1846	242.533	45.2	205.767	66.0333		68
50276	90	97	CONTROL	26.64	242.833	49.6	222.067	66.4	30.4333	79	27	58.4	154.5	3	12	15	10	12	Hindu	156000	Very poor	40.9257	4	2.825	0
50284	100	100	INTERVENTION	26.2043	237.8	49.8667	214.2	63.5	28.8667	89	23	51.4	158.35	3	12	15	2	12	Muslim	250000	Very poor	40.7757	4	3.1425	1
50285	95	103	CONTROL	25.8976	234	47.3667	208.833	68.5667	30	103
50287	80	79	CONTROL	26.2905	248	47.9	212.033	66.7	31.2667	74
50291	100	97	CONTROL	26.2905	233	52	216.667	69.3333	22	86	21	106.9	156.2	3	0	15	0	13	Hindu	180000	Poorest	39.8619	3	3.95	0
50293	105	97	INTERVENTION	26.3358	242.333	49.6667	206	67	29	91	20	49.4	151.8	5	8	15	10	12	Hindu	280000	Poor	39.193	4	2.545	1
50294	105	107	CONTROL	26.1635	234.767	49.6667	205.267	63.5	30	112	21	50.4	155.35	5	5	15	15	12	Hindu	150000	Poorest	40.3064	4	2.84	1
50295
50300	95	97	CONTROL	26.0364	231.667	48.6667	207	65.3333	25	106
50301	105	91	INTERVENTION	27.193						89	26	73.3	162.3	5	17	15	12	12	Hindu	420000	Very poor	39.7644	3	3.66	1
50302	90	85	CONTROL	26.0691	238	48	203	69	23	83
50303	90	97	INTERVENTION	26.6202	256.433	48.2	229.2	74.5		103	24	50.7	159.2	5	15	15	10	14	Muslim	840000	Less poor	40.0488	3	3.2775	1
50304	90	79	CONTROL	26.4905	243	47	195	72	28	83	20	47	162.85	4	5	15	7	12	Hindu	300000	Poor	36.9191	3	2.3675	1
50305	90	100	CONTROL	26.0178	223	43.3333	189.333	65	23.5	94	25	71.75	154.5	3	7	14	9	14	Hindu	144000	Less poor	38.0178	4	2.945	0
50306	95	97	CONTROL	26.5452	234.333	47	193	66.3333	28	109	23	41.7	160.25	4	15	15	15	14	Hindu	120000	Least poor	39.4023	4	2.605	1
50308	90	94	INTERVENTION	25.8421	241.933	48	182.667	66	27	86
50309	100	100	INTERVENTION	26.1153	247.033	47.3	213.033	68.5333	30.8	89	27	61.6	155.8	4	10	15	5	13	Hindu	360000	Poor	39.401	4	3.055	1
50310	105	94	CONTROL	26.4108	233	48.6667	211	67	28	89	19	46.7	155.55	5	8	15	10	12	Hindu	240000	Poorest	37.1251	4	2.15	1
50311	100	103	INTERVENTION	26.5274	251.667	50.6667	234	73	31	115	23	64.7	161.7	3	10	15	10	12	Muslim	250000	Very poor	39.5274	4	3.825	1
50313	100	97	CONTROL	26.3477	241.667	48.6667	229	76		89	23	59.6	151.35	5	12	15	10	12	Hindu	250000	Less poor	38.3477	3	3.5175	0
50314	95	97	INTERVENTION	25.8231	230	51.0667	216	70		91
50315	95	100	INTERVENTION	26.0192	235.367	49.5333	198.333	63.9	29.3	97	20	47.3	151.2	3	10	15	12	12	Hindu	144000	Least poor	38.7335	4	3.11	1
50323	100	85	CONTROL	27.7972						86	27	53.8	153.6	5	14	15	10	14	Hindu	300000	Poor	40.7972	4	2.785	1
50324	105	97	CONTROL	25.9901	241	48.6667	203.333	68.3333	25.6667	97	30	56.1	155.55	3	10	15	15	12	Hindu	150000	Poor	37.8472	4	3.0925	0
50325	110	97	INTERVENTION	25.5986			245			115	20	42.4	155.45	5	15	15	15	12	Hindu	280000	Less poor	40.3128	4	3.18	1
50327
50328	65	73	CONTROL	31.8619						77
50329	95	97	INTERVENTION	26.1384	243.867	48.1667	204.567	67.9333	31.4	79	18	40.1	151.05	5	10	15	10	12	Hindu	180000	Poor	38.9956	4	2.695	0
50330	100	100	CONTROL	26.4529	244	53	195	67.6667	23.3333	103	20	63.7	154.45	4	8	15	10	12	Hindu	300000	Less poor	39.0243	4	3.1725	0
50331	95	97	CONTROL	26.4655	240.333	49	186	67	29.3333	91	26	51.3	151.25	4	12	15	12	15	Hindu	240000	Least poor	40.7513	3	2.5	0
50332	100	88	INTERVENTION	25.9804	240	49.6667	201.333	64	28	91
50333	90	94	CONTROL	26.3231	252.633	47.5333	198.267	67.2333	30	77	23	66.1	152.4	5	15	15	15	14	Hindu	500000	Least poor	37.1802	3	2.925	0
50334	100	97	INTERVENTION	27.105						106	22	44	151.45	5	10	15	15	12	Muslim	280000	Poor	39.2479	3	2.34	0
50335	90	97	CONTROL	26.2706	243.667	51	191.333	68	31	91	29	56.2	150.5	3	12	15	10	12	Hindu	200000	Very poor	39.1277	3	2.955	0
50336	125	110	INTERVENTION	26.2838	240.667	51	197	69	29.3333	121
50337	90	94	INTERVENTION	26.8036	254.333	49	200	76	28	100	19	52.3	151.65	3	12	15	12	12	Hindu	180000	Less poor	40.0893	3	3.8	1
50338	90	91	INTERVENTION	26.6202	238	51	217	69	32	79	29	67.7	153.65	4	5	15	7	12	Hindu	240000	Very poor	38.763	3	3.425	1
50339	100	91	CONTROL	26.148		45	237	67	29	86	22	46.4	151.1	3	10	15	12	12	Hindu	240000	Poorest	37.5766	3	2.5775	0
50340	95	88	CONTROL	26.5074	255	47		77.6667	27	83	25	42	152.4	3	8	15	10	15	Hindu	280000	Very poor	39.5074	3	2.72
50343	100	91	CONTROL	27.4242						103	25	59.3	151	3	10	15	8	12	Hindu	300000	Poor	40.567	4	3.06	0
50345	95	94	CONTROL	28.5123						83	24	61.5	159.05	3	2	15	2	12	Hindu	150000	Very poor	39.0837	3	3.075	0
50346	95	97	INTERVENTION	25.9017	246	50	215	66	28	100	23	57.7	151.75	4	10	15	15	12	Hindu	540000	Least poor	40.0446	4	3.04	1
50347	95	85	CONTROL	25.9248	231	50	195	67		83	29	55.1	159	3	8	12	9	12	Hindu	180000	Very poor	38.9248	4	3.305	0
50348	95	97	INTERVENTION	26.4731	228	53	198	63	30	100	27	50.5	164.25	5	15	15	15	12	Hindu	350000	Least poor	40.0446	4	2.88	1
50349	85	94	CONTROL	26.9429	261	51	231	74.6667	29	79	26	57.2	153.1	3	8	15	8	14	Hindu	140000	Very poor	38.8001	3	3.055	0
50350	100	94	INTERVENTION	27.3667						106	22	50	155.2	4	15	12	15	12	Hindu	240000	Least poor	37.3667	3	2.365	1
50351
50352	95	97	CONTROL	29.4242						97	24	43.8	151.1	4	8	12	12	12	Hindu	180000	Very poor	38.2813	4	2.76	0
50353	100	97	INTERVENTION	26.5415	240	52	192	68	32	79	22	53	154.95	3	2	15	5	12	Hindu	120000	Poor	37.9701	3	2.63	1
50354	90	97	INTERVENTION	26.3645	230	48	186.667	70		83	23	50.7	152.55	3	10	15	10	14	Hindu	228000	Poorest	38.7931	4	3.14	1
50355	95	97	INTERVENTION	26.3572	229	50	205	66	23	94	26	57.45	151.2	4	9	15	8	12	Hindu	108000	Less poor	37.3572	4	2.485	1
50356	95	97	INTERVENTION	27.8684						86	25	54	151.3	4	12	15	15	12	Hindu	180000	Less poor	38.2969	3	3.175	1
50357	95	94	CONTROL	26.4041	229	46	207	67	27	91	25	53.8	152.75	5	10	15	5	14	Muslim	240000	Very poor	39.2613	3	2.15	0
50358	85	97	CONTROL	26.0535	239.2	46.3333	226.167	66.3667	28.1	71	19	51.3	160.25	5	8	15	15	12	Hindu	150000	Poorest	40.0535	3	2.945	1
50359	90	88	CONTROL	26.1135	251.267	50.3333		68.3	30	86	23	46.7	153.05	3	10	15	5	12	Hindu	120000	Less poor	36.1135	3	2.655	0
50360	90	97	INTERVENTION	26.25	245.333	46	207.667	70	27	89	27	50.2	150.55	3	12	15	10	12	Hindu	150000	Poorest	38.25	3	2.665	0
50361	95	97	INTERVENTION	26.4422	243.2	49.3667	204.5	66.3667	30.8333	91	24	48.8	158.05	3	8	15	10	12	Hindu	200000	Poorest	39.5851	4	3.25	1
50362	95	97	INTERVENTION	26.5389	252	50	206	73	27	79	24	92.3	165.2	5	12	15	10	12	Muslim	150000	Poorest	37.2532	3	3.24	1
50363	90	97	CONTROL	27.7615						83	22	61.3	152.6	5	12	15	10	12	Muslim	300000	Very poor	39.1901	4	2.0525	0
50365	90	100	CONTROL	26.8708	267.233	49.2667	234.333	75.3667	32.1667	86	21	42.5	152.25	5	12	15	12	12	Hindu	180000	Very poor	38.2994	3	3.215	1
50366	90	85	INTERVENTION	26.2286	241.667	49	205	70.3333	27	79	23	50.5	157.05	4	14	15	9	12	Hindu	240000	Poor	36.6572	4	2.44	0
50367	100	103	INTERVENTION	26.3361	265.367	46.1	242.333	74.1333		89	27	47.6	152.75	5	18	15	10	14	Hindu	144000	Least poor	38.7647	4	2.855	1
50368	100	94	CONTROL							86	24	70	153.4	5	15	15	12	12	Hindu	264000	Less poor	39.1737	3	2.975	1
50369	105	91	INTERVENTION	26.0179		50	189	65	30	91	26	55.2	157.1	4	10	15	10	11	Hindu	180000	Less poor	39.7322	3	3.22	1
50370	95	94	CONTROL	26.7244	239.433	48.2	212.233	63.8667	30	91	21	61.7	164.75	5	12	15	9	15	Hindu	250000	Poor	40.0102	4	2.705	0
50371	105	97	CONTROL	26.7279	243.667	47.9333	220.733	65.4667	30.7667	94	21	53	154.05	5	15	15	15	12	Hindu	264000	Poor	40.8708	4	3.405	0
50372
50373	90	97	INTERVENTION	26.2479	238.667	49.1	203.1	65.4333	30.3333	74	22	57.4	153.85	3	11	15	14	12	Hindu	140008	Very poor	36.105	4	1.835	0
50374	70	79	CONTROL	26.5677	233	44.8333	184	63	25	74	30	54.1	155.85	3	8	15	10	12	Hindu	150000	Poorest	40.7105	4	3.31	1
50375	90	97	INTERVENTION	27.5725						79	29	78.2	152.85	4	15	15	10	12	Sikh	480000	Less poor	38.0011	3	3.2075	0
50376	90	97	INTERVENTION	26.0287	242	47.3333	204	67	27	86	23	41.3	152.7	3	8	15	9	14	Hindu	600000	Poorest	36.743	4	2.6025	1
50378
50381	95	88	CONTROL	26.4878	247.3	48.2333	217.433	67.5333	29.2	79	24	47.2	154.55	3	10	15	12	12	Muslim	200000	Poor	38.9164	3	3.28	0
50382	95	88	INTERVENTION	26.2613	249.733	50.8333	226.433	67.1	31.3333	91	23	39.7	151.55	3	5	15	10	12	Hindu	120000	Very poor	39.8327	3	3.655	0
50383	100	97	CONTROL	26.7099	232.167	47.3333	214.6	68.3333		86	25	73.3	156.25	3	4	15	8	12	Muslim	120000	Very poor	38.1384	4	2.435	0
50384	95	97	INTERVENTION	26.4242	246.4	48.3	217.333	67.7333	30.1667	94	26	46.8	150.35	4	10	15	9	12	Hindu	192000	Poor	38.2813	3	3.07	1
50385	90	94	INTERVENTION	26.1476	241.5	48.7333	216.433	65.4	30.3	86	26	70.9	159.5	5	15	15	15	12	Hindu	264000	Less poor	36.4333	3	2.78	0
50386	90	94	CONTROL							77	20	54.2	158.3	3	8	15	12	14	Hindu	240000	Poor	39.8631	4	3.1025	1
50389	90	94	CONTROL	26.0004	260.533	48.3333	222.733	71.3667		89	25	62.8	154.7	5	12	15	10	12	Hindu	200000	Poorest	39.4289	4	3.115	0
50390	105	97	INTERVENTION	26.0504	240.9	48.4667	217.4	65.2	30.3	100	22	66.7	162.35	3	8	15	6	12	Hindu	200000	Poorest	40.1933	4	3.615	1
50391	90	91	INTERVENTION	25.8409	234.667	44	179.333	73	27	89	20	38	153.05	3	0	13	0	13	Muslim	108000	Poorest	36.8409	4	2.6225	0
50392	100	94	CONTROL	26.2003	246.467	48.9	218.967	66.5333	30.4	103	18	56.7	153.25	5	12	15	15	12	Hindu	300000	Least poor	39.3431	4	2.775	0
50393	95	91	CONTROL	26.4787	243.1	48.6667	220.1	65.6333	30.1333	89	21	36	155.45	4	10	15	10	12	Muslim	250000	Poor	37.4787	4	2.39	1
50394	100	97	INTERVENTION	26.1807	243.033	48.7667	217.3	65.1333	30.3333	91	30	66.2	167.5	5	11	15	15	12	Hindu	180000	Less poor	39.3236	3	3.41	0
50395	100	85	CONTROL	26.9737	267.1	55.5	251.1	72.7	34.6	79	24	65.3	150.65	5	15	15	15	12	Hindu	240000	Less poor	39.2595	3	3.255	0
50396	90	100	CONTROL	26.0877	210.667	46	172.667	56	27.6667	83	25	57.3	151.6	3	12	15	9	12	Hindu	200000	Poor	38.5162	4	2.27	1
50397	95	97	INTERVENTION	26.4623	238.033	47.8667	216.667	64.4667	29.6667	91	22	76.3	162.5	3	12	15	10	12	Hindu	180000	Less poor	40.748	4	3.425	1
50398	90	97	INTERVENTION	26.2048	246.567	50.5333	218.567	66.5	29.5333	86	28	52	157.65	5	9	15	12	12	Hindu	200000	Poorest	35.9191	4	2.52	1
50399	105	100	CONTROL	26.5029	248.467	48.2	214.3	69.2333		106	23	56.4	155.15	5	15	15	12	12	Hindu	360000	Poor	39.36	3	3.305	0
50400	90	103	CONTROL							89	21	68.4	162.15	5	5	15	15	12	Hindu	264000	Very poor	38.7819	4	3.505	1
50401	105	97	INTERVENTION	26.2506	241	48.8667	217.833	65.4333	30	109	26	44.9	150.15	5	10	15	10	12	Hindu	120000	Poor	40.3935	4	2.485	0
50402	90	91	CONTROL	26.3751	241.767	48.5667	221.467	64.5	30.1	79	30	55.5	160.6	3	6	14	10	13	Hindu	180000	Very poor	37.9466	3	2.68	0
50403	90	97	INTERVENTION	26.606	240.133	48.4667	217.167	64.5667	30.4	89	27	44.7	155.4	5	15	15	15	11	Hindu	450000	Least poor	38.4631	4	2.9	1
50404	85	97	INTERVENTION	25.6817	229.333	46	188	63.3333	30	89	29	67.3	157.15	3	12	15	9	12	Muslim	150000	Poorest	39.396	3	2.7475	1
50405	100	94	INTERVENTION	26.3477	231	48	225	67		121	23	54.7	156.05	5	12	15	15	12	Muslim	300000	Poor	40.3477	4	2.68	1
50406	80	91	INTERVENTION	26.1933	226	48	188	64	27	97	28	49.9	150.5	5	15	15	15	15	Hindu	150000	Very poor	38.7647	3	2.97	1
50407	100	94	CONTROL	27.8522						79	23	40.2	154	5	10	15	10	12	Hindu	250000	Poor	37.4237	4	2.43	0
50408	100	94	CONTROL	26.2582	227.333	44.6667	175	64	28.3333	89	23	49.6	154.15	3	8	15	8	12	Hindu	156000	Poorest	38.9725	3	2.5	0
50409	85	91	CONTROL	26.551	229.667	44		60	29	79	19	45.1	152.2	5	12	15	10	12	Hindu	250000	Poor	38.6938	3	2.76	1
50410	90	91	INTERVENTION	26.2071	246.533	46	207.033	68.6333	30.5667	86	28	48.1	151.35	5	8	15	10	14	Hindu	300000	Less poor	40.0642	4	2.615	0
50411	100	97	CONTROL	26.1807	239	49	190	67.6667	26	94	25	57.8	164.25	5	15	12	15	14	Hindu	360000	Least poor	39.3236	4	3.035	1
50412	100	103	INTERVENTION	25.9729	238.333	50.4333	220.533	69.2667	30.3667	100	21	52.7	151.55	4	10	15	10	12	Hindu	300000	Poorest	38.9729	4	3.3	0
50413	95	91	INTERVENTION	25.9179	243.267	47.1667	204.367	65.3		86	29	53	151.85	4	12	15	12	12	Hindu	250000	Poor	38.0607	3	3.04	1
50414	90	94	CONTROL	26.4428	247	50	211.333	72	32	79	26	54.6	157.25	4	15	15	15	12	Hindu	420000	Least poor	37.7285	4	3.12	0
50415	95	100	CONTROL	26.3328	230	44	177	71	26	106	20	52	152.35	3	10	15	9	12	Hindu	200000	Poor	38.9043	4	2.7	1
50416	100	107	INTERVENTION	27.5115						103	24	53	153.1	5	15	15	15	12	Hindu	300000	Least poor	40.2258	4	3.065	0
50417	95	97	INTERVENTION	26.4503	233.267	49.2	202.3	64.4333	30.8	97	19	45.5	154	3	12	15	12	12	Hindu	100000	Poorest	36.1646	4	2.02	0
50418	95	97	CONTROL	27.2578						103	26	62.6	154.65	4	10	15	10	12	Hindu	360000	Least poor	37.2578	4	2.735	0
50419	90	91	INTERVENTION	26.5851	231.633	46.4	205.733	61.5667	28.9333	86	24	41.2	156.3	5	12	15	10	12	Hindu	200000	Poorest	39.2994	3	3.135	1
50420	100	97	CONTROL	25.9848	237.167	47.3333	198.667	67.2		86	22	36.6	151.3	4	13	12	13	12	Hindu	250000	Poor	37.4133	4	2.215	1
50421	95	85	INTERVENTION	26.2258	243.233	46.5	206.267	65.5333	28.6	77	26	60.7	157.15	3	13	15	13	12	Hindu	120000	Less poor	36.5115	4	2.475	1
50422	100	107	INTERVENTION	25.9906	234.067	46.1333	205.8	63.2667	28.8	89	28	41.4	153.75	3	18	15	15	14	Hindu	240000	Less poor	39.8477	4	2.54	1
50423	100	97	CONTROL	25.8718	243.667	50.3333	182.667	70.6667	30	103	24	39.7	150.9	5	12	15	15	12	Hindu	200000	Very poor	40.5861	3	3.205	1
50424	90	91	CONTROL	28.1793						94	25	73.2	157.2	5	8	15	10	14	Hindu	150000	Very poor	40.7507	3		1
50426	90	97	INTERVENTION	29.0499						94	22	43.6	158.35	5	5	15	8	12	Hindu	180000	Very poor	38.3356	4	2.495	1
50427	90	97	CONTROL	26.0056	245.433	49.3333	221.433	64.5	29.3333	91	23	58.4	156.55	5	12	15	15	12	Hindu	200000	Poor	38.5771	4	3.185	0
50428	85	97	CONTROL	25.6566	222.333	48.6667	206.667	62.6667	28.6667	89	28	42.1	156.4	3	4	15	0	14	Muslim	108000	Poor	38.7995	3	2.76	1
50429	95	97	INTERVENTION	26.6003	234.333	52.3333	182.667	71	25.3333	103	23	40.3	155.35	4	6	13	10	12	Hindu	100000	Poor	38.0288	4	2.755	1
50430
50431	95	100	INTERVENTION	25.9848	247.5	47.3333	208.233	67.5	30.7	94	23	52.4	155.05	3	12	15	15	12	Hindu	120000	Poor	37.5562	3	2.93	0
50432	90	97	CONTROL	26.5415	225.333	45.6667	174.333	64	27.3333	89	21	44.2	156.9	4	15	15	12	12	Hindu	100000	Poorest	39.9701	4	2.72	1
50434	95	97	CONTROL	26.2217	245.1	47.4333	216.633	66.5667		97	21	44.7	152.85	3	12	15	10	12	Hindu	150000	Very poor	39.6503	4	2.9725	1
50435	100	97	INTERVENTION	27.1807						97	25	67.1	151.15	3	5	13	2	13	Hindu	180000	Poor	40.0378	3	2.935	1
50436	105	100	CONTROL	27.2378						83	21	59.9	158.05	5	15	15	10	12	Hindu	250000	Poor	38.6664	4	3.09	0
50437	105	110	INTERVENTION	26.3185	247.567	49.4333	224.6	66.7667	31.2	115	22	39.7	157.5	5	17	15	15	12	Hindu	144000	Less poor	37.8899	3	2.86	1
50438	70	82	CONTROL	26.479	244	47.3333	191.667	70.6667	24	74	26	40.3	163.85	5	9	15	10	14	Hindu	492000	Less poor	37.6218	4	2.225	1
50439	95	94	CONTROL	26.5816	248.933	50.2667	225.467	67.6	31.5667	100	24	78.6	150	4	12	15	12	14	Muslim	108000	Less poor	38.2959	3	2.91	1
50440	100	100	INTERVENTION	25.9848	226.667	48.6667	177.333	64.3333	26	115	26	59	161.15	5	15	15	10	12	Muslim	400000	Less poor	38.1276	4	3.3	1
50441	100	100	INTERVENTION	26.0907		45.3333	188	67.6667	27.3333	100	23	47.25	155.55	4	14	15	12	12	Hindu	120000	Least poor	40.3764	3	2.99	0
50442	85	76	INTERVENTION	26.3708	233.667		214.667	62.6667	34.3333	77	27	77.8	154.3	3	8	15	8	12	Hindu	250000	Poor	37.6565	3	2.58	1
50443	85	97	CONTROL	27.1867						83	27	62.8	150.85	5	15	15	15	12	Hindu	240000	Poor	40.1867	3	2.8	1
50444	90	94	CONTROL	26.3807	251.333	52	177.333	70.3333	24.3333	89	22	47.7	155.25	4	2	13	8	13	Hindu	800000	Very poor	37.8093	4	2.48	0
50445	95	97	INTERVENTION	26.4574	245.767	47.4	212.433	67.6	30.7	91	21	47.2	156.6	5	12	15	12	12	Hindu	250000	Poor	38.7431	3	3.08	1
50448	90	103	INTERVENTION	26.2217	222.667	44.6667	180.667	62.6667	27.6667	91	20	49.2	154.45	5	15	15	12	12	Hindu	280000	Poor	37.7931	3	2.17	0
50449	95	97	CONTROL	27.6095						103	19	47.1	155.15	5	9	15	10	12	Hindu	228000	Very poor	39.1809	4	2.69	0
50450	100	97	CONTROL	27.3222						89	28	55.2	157.25	3	12	15	12	12	Hindu	120000	Least poor	39.7507	3	3.21	1
50451	95	100	INTERVENTION	26.3266	232	44	209.667	63	26.3333	94	23	53.8	151.45	5	10	15	8	12	Hindu	360000	Poor	37.3266	4	2.505	1
50452	100	97	INTERVENTION	26.6422	242.9	48.1667	211.1	66.9	30	97	22	43.2	157.25	5	8	15	8	12	Hindu	150000	Poorest	30.9279	4	1.19
50453	105	97	CONTROL	26.1647	237.667	49	190	67	26.6667	100	25	57.4	157.3	5	15	15	15	12	Hindu	300000	Poor	40.879	4	3.675	0
50454	70	85	INTERVENTION	27.1279						74	21	50.5	154.1	3	15	15	12	12	Hindu	200000	Poor	37.985	3	2.935	1
50455	80	94	CONTROL	26.2258	258.7	52.7	235.633	70.0667	32.9667	79	20	54	157.95	3	11	15	11	14	Muslim	250000	Very poor	36.6543	3	2.125	0
50456	115	94	INTERVENTION	26.0708	242.667	48.6667	207.667	66.3333	27	103	19	47.8	154.65	5	12	15	10	14	Hindu	400000	Least poor	37.6422	3	2.77	1
50458	70	82	INTERVENTION	26.5123	238	47.6667	190	68	30.6667	71	22	57.6	154.95	5	15	15	15	12	Muslim	180000	Very poor	39.9408	4	3.35	1
50459	95	97	CONTROL	28.7507						124	22	48.3	151.45	5	14	15	17	15	Muslim	240000	Least poor	38.465	4	2.955	1
50460	90	97	INTERVENTION	26.3236	236.667	45.3333	197	68.6667	25.3333	103	27	43.8	153.95	3	0	15	8	14	Muslim	78000	Poor	36.4664	3	2.23	0
50461
50462	105	97	CONTROL	27.2405						89	24	52.6	150.05	5	15	15	15	14	Hindu	300000	Poor	39.3833	3	3.565	1
50463	100	97	INTERVENTION	26.0851		47.3333	209.667	70	29	100	24	40.6	150.55	4	10	15	15	12	Hindu	360000	Very poor	37.228	4	2.305	0
50464
50465	105	103	CONTROL	26.0851	236.667	46.3333	199	67.3333	28	89	25	53.4	157.45	5	14	15	15	12	Hindu	200000	Poor	40.6565	4	2.58	0
50466	115	107	CONTROL							127	21	52	152.25	5	12	15	12	13	Hindu	280000	Poor	38.3807	3	2.915	0
50467
50468	85	97	INTERVENTION	26.0504	226.667	48.6667	195	65.6667	27.6667	77	27	34.2	152.65	3	6	15	7	12	Hindu	120000	Less poor	36.479	4	1.9	1
50468	95	97	INTERVENTION	26.0504	226.667	48.6667	195	65.6667	27.6667	86	27	34.2	152.65	3	6	15	7	12	Hindu	120000	Less poor	36.479	4	2.05	1
50469	95	94	CONTROL	26.2469	230	48.3333	205	66	24.6667	100	24	51.9	160.35	4	9	15	17	14	Hindu	200000	Poorest	39.3897	4	3.335	1
50470	95	97	INTERVENTION	25.985	235	47	206	68	26	109
50472	100	94	INTERVENTION	26.095	235	47	205.333	65.6667	26	86	19	63.5	151.7	4	6	15	8	14	Muslim	300000	Less poor	38.5235	3	3.5	0
50473	90	94	INTERVENTION	26.278	244.667	52	176	68	31	71
50474	90	86	CONTROL	26.2439	245	47.6667	199.667	71	26	79	25	59	156.9	5	8	15	8	12	Hindu	180000	Less poor	37.6725	3	2.845	0
50476	95	91	INTERVENTION	25.9423	221.333	47	205	66.3333		97	23	39.2	151.85	3	8	15	10	12	Hindu	180000	Poor	38.5138	3	2.8	1
50477	90	94	INTERVENTION	26.4387	237.2	48.9667	217.2	64.5333	29.7333	86	25	65.1	151.85	5	2	15	8	12	Hindu	150000	Poorest	38.5816	4	2.955	1
50478	100	88	CONTROL	26.1807	223	49.6667	206	64	22.3333	100	25	53.7	154.2	5	8	15	10	12	Muslim	216000	Poor	37.3236	4	2.35	0
50479	90	91	CONTROL	26.4905	248.667	50.6667	195	68.3333	25	97	24	50.5	158.6	3	10	15	12	12	Hindu	150000	Poor	38.062	4	2.94	1
50480	95	94	INTERVENTION	26.6925	225.667	48	168.667	63	22.6667	94	19	48.7	156.55	3	13	15	9	12	Hindu	960000	Poor	37.5496	4	1.905	1
50481	110	107	CONTROL	26.5415	234	44	205	71	27	109	24	60.3	153.95	3	12	15	12	12	Hindu	120000	Less poor	40.1129	3	3.425	1
50482	100	97	INTERVENTION	26.4186	240	48.3333	201.667	70	30.3333	86	23	44.2	154.95	5	6	15	12	12	Hindu	180000	Very poor	37.4186	3	2.925	1
50483	95	110	CONTROL	28.2213						94	23	50.75	158	5	15	15	15	14	Hindu	120000	Less poor	38.9356	4	3.12	1
50484	105	100	CONTROL							91	20	45.9	155.4	5	9	15	10	12	Muslim	250000	Very poor		3	2.665	1
50485	95	94	INTERVENTION	26.3874	255.5	47.3667	225.4	69.3		86	25	51.3	157.45	3	8	15	5	12	Muslim	240000	Least poor	37.2446	3	3.13	1
50486	95	97	INTERVENTION	26.5663	250	46	198	72	25	100	23	66.4	164.65	3	8	15	8	12	Muslim	100000	Poorest	39.9948	3	3.18	0
50488	85	91	CONTROL	26.0914	215.333	47.6667	203	62.3333	24	91	27	55.2	157.05	3	15	15	12	12	Hindu	250000	Very poor	40.0914	4	3.0975	1
50489	90	88	INTERVENTION	26.9419	262.633	48.3667	226.4	76.5	31.4	89	23	45.9	155.95	5	12	15	15	12	Hindu	450000	Less poor	37.3705	3	2.59	1
50490	90	94	INTERVENTION	26.1583	236	45	197	69	25	97	28	43.2	150.45	4	17	15	15	12	Hindu	120000	Least poor	39.1583	3	2.975	1
50491	95	94	INTERVENTION	26.2869	230	45.3333	184	66	28.6667	89	28	49.3	152.85	3	10	15	12	14	Hindu	240000	Poorest	39.8583	4	2.2025	0
50492	110	100	CONTROL	26.1292	243	53.3333	201	69.6667	26	100	25	50.7	157.25	5	15	15	12	12	Muslim	228000	Least poor	37.9863	3	2.76	1
50493	85	94	CONTROL	26.1793	224	49	199	65	24	83	28	38.2	156.05	5	6	15	6	12	Hindu	150000	Very poor	34.6079	4	1.7825	0
50494	100	94	INTERVENTION	26.0864	226	50	190	64	24	103	22	51.5	150.45	5	15	15	17	12	Hindu	240000	Less poor	38.9435	4	2.7675	1
50495	105	103	INTERVENTION	26.1844	244.667	47.3333	205	71	26.6667	86	23	44.2	152	4	15	15	12	12	Hindu	144000	Less poor	40.0415	3	2.9975	1
50496	90	100	INTERVENTION	25.9031	236.567	46.7333	211.7	63.5667	29.3333	94	26	70.4	160.35	4	10	15	10	14	Hindu	300000	Poor	39.3317	4	3.2	0
50497
50498	100	94	CONTROL	26.4784	246.333	50.6	209.433	64.4333		100	25	43	163.55	5	17	15	12	12	Hindu	480000	Poor	37.3355	4	2.15	0
50499	105	94	INTERVENTION	25.9422	228	48	189	64	26	94	23	51.6	159.8	3	8	15	10	14	Hindu	250000	Poorest	38.3708	3	2.435	1
50501	100	91	CONTROL	26.4563	249.333	52	207.333	73	25	77	27	62.5	155	5	15	15	15	12	Hindu	240000	Less poor	37.8849	3	3.4525	1
50502	95	97	CONTROL	26.7217	239.833	47.5	211.133	68.3333	29.9667	91	24	48.5	152.75	5	12	15	10	12	Hindu	350000	Least poor	37.5789	4	2.3275	0
50504	90	97	INTERVENTION	26.055	251.333	46	224	71	26	89	25	69	165.5	5	10	15	12	12	Hindu	250000	Least poor	34.9121	3	2.74	0
50505	105	100	CONTROL	26.0617	235	51	195	66	27	89	27	75.3	160.9	4	10	15	12	12	Hindu	250000	Poor	40.0617	3	3.48	0
50506	90	91	INTERVENTION	26.1066	219	50	192.333	65	25	83	22	43.8	151.5	4	5	15	10	12	Hindu	120000	Very poor	39.8209	4	2.6425	1
50507	100	103	INTERVENTION	26.3477	236.333	46	192	65	27	115	27	51.8	154.45	4	15	15	15	12	Hindu	240000	Least poor	40.3477	4	2.7925	1
50508	95	97	CONTROL	27.021						91	21	45.8	155.7	4	12	15	10	12	Hindu	300000	Poor	40.021	4	2.35	0
50509	95	91	CONTROL	26.1646	237.733	47.0333	212.667	65.0333	29.5333	94	23	62.4	152.85	5	15	15	12	12	Muslim	800000	Less poor	38.0218	3	2.85	0
50510	95	100	INTERVENTION	26.255	229.333	49.6667	184	64	29	86	26	40.3	152.2	3	2	15	15	12	Hindu	250000	Poorest	40.255	4	2.72	1
50511	90	97	CONTROL	27.6052						89	28	64	163.35	4	10	15	10	12	Christian	132000	Least poor	38.6052	3	2.9525	1
50512	95	94	INTERVENTION	26.5415	222		198.667	70	26	94	20	43.6	151.05	5	15	15	15	14	Hindu	324000	Less poor	39.6844	4	2.93	1
50513	85	94	CONTROL	25.3708	238.3	49.6	221.4	64.5333	29.5	74	25	55.5	156.15	5	13	15	8	13	Hindu	276000	Less poor	40.3708	3	3.6525	1
50514	100	107	INTERVENTION	26.6329	254	53	207	74	29.6667	91	24	45.4	152.85	4	12	15	15	12	Hindu	240000	Poor	40.3471	3	3.24	1
50515	110	103	CONTROL	27.8001						100	22	39.4	151.8	5	12	15	10	14	Hindu	250000	Least poor	39.0858	3	2.9925	0
50517	100	97	INTERVENTION	26.31	238	56	210	72	29	89	25	63.2	159	4	14	15	10	14	Hindu	480000	Less poor	38.7386	4	3.0675	1
50518	105	107	INTERVENTION	26.104	237	49	187	66	24.3333	115	22	64.8	158.15	5	12	15	15	11	Hindu	300000	Least poor	38.8183	4	3.1575	1
50519
50520	90	91	CONTROL	25.0328		44	205	65		91	20	47.5	159.85	5	12	15	12	11	Hindu	456000	Less poor	35.0328	4	1.945	0
50521	95	91	INTERVENTION	26.1583	224	49.3333	186	65	28	83	24	49.7	158.65	5	5	15	12	12	Hindu	192000	Very poor	37.8726	3	2.745	1
50522	95	94	INTERVENTION	27.144						91	20	52.8	150.55	3	12	15	10	12	Hindu	180000	Poor	38.4297	3	2.855	1
50523	100	110	INTERVENTION	26.4674	240.033	48.4333	215.167	64.4667	29.5	97	28	51.8	152.45	5	15	15	15	12	Hindu	150000	Very poor	40.4674	4	3.42	1
50524	85	100	CONTROL	26.3067	237.667	53	235	67.6667	30	100	28	48.5	154.25	3	10	13	12	12	Hindu	210000	Very poor	39.021	4	3.9375	1
50525	95	103	CONTROL	27.4725						79	25	58.8	161.1	5	12	15	15	15	Hindu	200000	Poorest	38.7582	3	3.355	0
50526	105	100	INTERVENTION	26.5313	246.567	50.4333	220.433	68.5333	31.8667	97	29	68.1	161.4	3	12	15	12	12	Hindu	300000	Least poor	39.3884	4	3.1775	0
50527	95	88	INTERVENTION	26.7384	249.333	49	188.667	74	27	94	19	49.7	159.25	4	10	15	12	12	Hindu	360000	Very poor	40.4527	3	3.8125	1
50528	90	97	CONTROL	26.0164	241.533	50.4333	221.533	66.4667	32.5	89	24	50.3	157.75	4	6	15	5	15	Hindu	120000	Poorest	35.8736	3	2.585	1
50530	85	91	INTERVENTION	25.9323	220.333	42.3333	188	62	26.3333	89	23	41.6	152.4	3	8	15	11	13	Hindu	180000	Very poor	35.7894	4	1.495
50531	95	91	CONTROL	26.3807	235.2	47.0667	205.533	63.4333	28.7333	94	28	62.2	158	3	15	15	12	14	Hindu	180000	Very poor	36.3807	4	2.225	1
50532	90	94	INTERVENTION	25.992	201	48	192	62		97	25	57.2	156.35	5	12	15	12	14	Hindu	156000	Least poor	38.5634	4	2.73	1
50534
50535	85	94	INTERVENTION	25.9518	231	44	193	65	27	97	19	43.2	157.65	5	12	15	10	12	Hindu	250000	Least poor	40.5233	4	2.85	1
50536	105	100	CONTROL	26.542	241.033	47.3667	212.633	64.8333	29.7667	91	27	59	155.1	5	10	15	10	12	Muslim	350000	Less poor	39.542	4	2.635	1
50537	90	94	INTERVENTION	26.4375	237	50	227	68.3333	26	91	28	48.4	151.95	3	10	15	12	12	Hindu	120000	Very poor	37.7232	4	3.025	1
50538	85	97	CONTROL	26.0588	227	48.6667	167	68.6667	28.6667	77	20	45.3	156.45	5	12	15	5	12	Muslim	200000	Very poor	36.3445	3	1.955	0
50539
50540	80	91	INTERVENTION	26.3002	224.533	47.8667	212.5	63.3333	29.1	94	26	49.7	150.25	5	12	15	12	12	Hindu	300000	Least poor	39.3002	3	2.53	1
50541	100	100	INTERVENTION	26.3953	252.667	46.5667	211.233	65.6667		106	29	52.65	152.65	4	10	15	5	14	Hindu	240000	Poor	40.2524	4	3.1975	1
50542	95	97	CONTROL	28.2161						86	26	62.6	151.55	4	12	15	15	11	Hindu	240000	Least poor	36.359	3	2.6	0
50544	100	100	INTERVENTION	28.1539						91	20	48.3	150.45	3	12	15	15	12	Hindu	200000	Poor	38.7253	3	2.605	0
50545	95	97	INTERVENTION	26.1276	239.9	48.8333	213.967	64.7333	30	86	27	58.5	152.45	3	6	15	10	12	Hindu	150000	Least poor	36.9848	4	2.365	1
50546	95	97	INTERVENTION	26.2707	233.767	45.5667	203.433	63.1	28.8	91	19	47.2	153.35	5	8	15	9	12	Hindu	250000	Least poor	37.4136	4	2.4575	1
50548	85	94	CONTROL	25.8661	226.333	47.6667	190.333	63	29.3333	86	26	42.8	150.5	5	10	15	12	12	Hindu	372000	Poor	40.4375	3	3.1075	1
50549	90	103	INTERVENTION	26.3296	251	53	213	72	29	97	22	73	156.3	5	5	15	7	14	Hindu	250000	Least poor	40.4724	3	3.595	1
50550
50551	110	97	INTERVENTION	26.0622	241.867	48.4333	218.767	65.4333	29.8333	103	26	56	150.65	5	15	15	15	12	Muslim	324000	Least poor	39.205	3	3.15	0
50552	100	97	CONTROL	26.2128	233.333	45.8667	202.333	63.4333	29.0333	94	26	52	153.6	5	15	15	15	12	Muslim	150000	Very poor	36.3556	4	1.985	0
50553	95	97	CONTROL	26.6251	238	48	201	64	27	94	23	51.7	156.5	5	12	15	12	12	Hindu	276000	Very poor	39.6251	4	2.9775	1
50554	105	100	INTERVENTION	26.456	229.967	46.8667	206.367	62.8667	29.1	91	29	66.4	153.55	5	8	15	8	12	Muslim	150000	Very poor	36.7417	4	2.3175	1
50555
50557	95	91	CONTROL							94	21	48	156.35	4	14	15	15	12	Hindu	240000	Poor	41.4633	4	2.505	0
50558	100	97	INTERVENTION	25.629	224	47	181.333	67	26	94	19	44.3	166.35	5	10	15	15	15	Hindu	280000	Least poor	40.3433	4	3.1	1
50560	100	97	INTERVENTION	26.3572	245	53	212	71	25	94	28	43.3	151.5	5	9	15	0	14	Hindu	300000	Very poor	40.2144	4	3.18	1
50561	100	100	CONTROL	26.4822	253	51	205	69	26	109	30	98.2	154.35	5	10	14	12	12	Hindu	450000	Least poor	39.6251	4	3.055	0
50562	90	91	CONTROL	26.6251	250.3	52.2667	230.867	68.7333	31.7	94	23	47.4	150.85	5	12	15	15	12	Hindu	150000	Very poor	39.768	3	3.3075	1
50563
50564	95	97	INTERVENTION	26.6965		52	237.333	68.6667	29	86	30	61.4	150.1	5	6	15	6	12	Hindu	240000	Least poor	37.9822	3	3.2375	1
50566	90	94	CONTROL	28.1377						91	25	36.5	151.55	5	15	15	12	12	Hindu	360000	Very poor	38.4234	3	2.6925	0
50567	90	88	INTERVENTION							94	25	79.9	158.65	3	15	15	15	12	Hindu	150000	Very poor	39.6175	3	3.545	0
50568	110	107	INTERVENTION	26.1734	240.633	47.4333	206.367	65.2667	29.4	94	28	53.2	151.2	5	15	15	15	12	Hindu	150000	Less poor	37.8877	3	3.0525	1
50569	90	91	INTERVENTION	27.27						103	22	36	150.75	3	12	15	12	12	Hindu	150000	Least poor	38.6986	3	3.2	1
50570	75	94	CONTROL	26.9186	262.767	51.4	240.933	72.8667	33.8	68	26	92.3	156.2	3	0	15	10	12	Hindu	150000	Least poor	40.9186	3	3.4425	0
50571	90	115	CONTROL	26.5357	246	51	189	74	27	97	28	55.5	155.2	5	15	15	15	12	Muslim	240000	Least poor	41.25	4	2.9675	0
50572	95	91	CONTROL	26.4021	228	48	196	65	28	86	20	53	155.45	4	11	15	15	12	Hindu	200000	Very poor	39.1163	4	2.86	1
50573	90	103	INTERVENTION	26.4215	240.333	53	200.667	65.6667	26	94	24	51.3	157.7	5	17	15	15	12	Hindu	372000	Poor	38.9929	4	3.46	1
50574	100	97	INTERVENTION	26.4525	227.333	52.6667	197	65.6667	28	89	28	54.3	151.15	5	15	15	10	12	Hindu	280000	Very poor	37.7382	3	2.3625	1
50575	95	97	INTERVENTION	26.5366	233.933	45.6333	209.7	62	28.5333	91	24	48.1	159.1	4	15	15	12	15	Hindu	180000	Poor	40.2509	4	2.855	0
50576	95	112	CONTROL	26.3748	245.733	49.8	222.733	66.7333	30.2667	103	23	43	150.05	5	7	15	12	12	Hindu	150000	Very poor	38.3748	4	2.595	0
50577	95	94	CONTROL	27.5295						83	24	77	161.35	4	12	15	13	12	Hindu	300000	Least poor	37.101	3	2.8575
50578	80	88	INTERVENTION	25.9668	230.633	45.5667	201.533	61.2333	28.5667	68	25	49.9	158.6	3	10	15	17	12	Hindu	150000	Poorest	40.2525	4	3.145	1
50579	90	88	CONTROL							94	23	46.7	155.25	4	15	15	15	12	Hindu	180000	Least poor	38.49	3	2.6525	0
50580	75	82	INTERVENTION	25.9952	233	46	199	62	27	71	23	44.3	151.1	4	14	15	12	12	Hindu	180000	Least poor	37.8523	4	2.785	1
50581
50583	90	97	CONTROL	27.0145						91	21	43.8	154.35	5	5	15	11	12	Muslim	250000	Poor	38.8716	4	2.945	1
50584	65	88	INTERVENTION	26.3838	237.3	45.9333	205.167	64.0667	29.6	62	27	66.7	164.35	5	15	15	14	14	Hindu	350000	Least poor	38.3838	3	2.4875	0
50585	100	97	INTERVENTION	25.9864	215	46	201	62	26	91	26	61.4	166.4	3	16	15	12	12	Hindu	250000	Poor	37.5578	3	2.4675	1
50586	90	100	CONTROL	26.0051	220.667	50.6667	212.667	61.3333	25	97	24	55	163.1	5	15	15	15	12	Hindu	240000	Poor	41.0051	4	3.715	1
50587	95	88	CONTROL	29.3741						103	22	46.6	152.95	5	5	15	0	12	Hindu	200000	Very poor	39.517	4	2.915	0
50588	90	88	INTERVENTION	26.0308	225	50	204	65	27	77	30	68.7	156.25	5	15	14	12	14	Hindu	324000	Least poor	37.4594	3	3.0975	0
50589	95	97	INTERVENTION	26.0561	234.333	46	186	67.3333	25	91	23	43.35	151.1	3	8	15	10	12	Hindu	180000	Poor	38.3418	3	2.7775	1
50590	95	97	CONTROL	26.1647	229.733	45.8667	204.7	61.7333	28.1667	97	27	64	156.8	5	15	15	12	12	Hindu	264000	Poor	39.7361	3	2.6775	0
50591	90	91	INTERVENTION	26.0112	227	44	184	58.6667	27	86	18	45	157.5	5	7	15	15	12	Hindu	306000	Very poor	37.1541	4	2.43	1
50592	95	88	CONTROL	26.0378	244	49.1	216.333	67.1333	30.7333	79	23	39.1	152.65	4	10	15	12	12	Hindu	200000	Very poor	39.3235	3	2.795	1
50593
50594	100	103	INTERVENTION	25.9152	249.333	51	194	72	26	97	26	63.9	156.85	3	8	15	10	12	Hindu	180000	Poor	37.2009	3	3.6225	1
50596	65	76	CONTROL	25.976	247.5	49.6667	217.533	66.6	33.4667	77
50597	90	88	CONTROL	26.6664	232	49	207	66	27	86	24	40.8	154.75	5	10	15	15	12	Jain	210000	Very poor	37.3807	4	2.3325	1
50598	95	94	INTERVENTION	26.1135	241	50	197	66	27	94	23	50.5	151.55	5	8	15	15	15	Hindu	150000	Poor	40.3992	4	2.8025	1
50600	95	100	INTERVENTION	25.9304	230.7	45.8333	207.167	61.8	29.2	89	22	43.6	154.75	5	12	15	10	14	Hindu	360000	Less poor	38.5018	3	2.2725	1
50601	90	100	INTERVENTION	25.9159	229.333	46.2333	205.567	61.7	28.3667	94	24	60	151.95	4	12	15	10	12	Hindu	120000	Less poor	39.6302	4	3.4375	1
50602	100	97	CONTROL	26.0614	251.367	48.0667	219.233	69.8667	31.5667	97	24	44.5	159.55	5	15	15	12	12	Muslim	492000	Less poor	39.6329	3	3.4325	0
50603	105	97	CONTROL	31.7069						94	25	55.7	154.05	5	15	15	15	12	Hindu	500000	Very poor	40.2784	3	3.4975	0
50604	90	91	INTERVENTION	26.3419	243.367	49.4333	224.733	66.8333	30	91	23	44.2	159	5	10	15	10	12	Hindu	300000	Poor	37.3419	3	2.7775	1
50605
50606	95	91	INTERVENTION	26.4777	231.967	47.3667	202.267	61.9	29.3	103	26	55	155.45	5	5	15	9	12	Muslim	180000	Poor	41.9062	4	3.035	1
50607	95	97	CONTROL	26.6003	242.967	47.2667	221.233	65.2	29.8	86	26	48	151.15	5	17	12	15	12	Hindu	400000	Less poor	39.6003	4	3.2275	0
50608	95	88	INTERVENTION	26.4387	231	45.6667	184.333	70.6667	27	94	24	42.7	154.1	5	12	15	10	12	Hindu	150000	Poorest	38.5816	3	2.6775	1
50609	95	103	INTERVENTION	26.4983	237.667	47.3333	205.667	68.3333	26	94	24	51.2	157.1	4	5	15	8	12	Hindu	180000	Poor	37.0697	4	2.385	0
50610	90	88	CONTROL	27.6993						91	22	45	150.6	5	13	15	12	14	Hindu	360000	Less poor	37.5564	3	2.855	0
50611	100	97	INTERVENTION	26.1887	234.8	46.4333	207.633	62.6667	28.7333	103	26	35.5	152	5	6	15	12	12	Hindu	250000	Least poor	38.1887	4	2.6	1
50612	90	91	CONTROL	25.8979	230.633	44.9333	201.967	62.4	29.0667	86	26	51.1	161	4	12	15	15	12	Hindu	180000	Less poor	35.4693	3	1.945	1
50613	105	115	CONTROL	26.3807	251.9	48.3667	224.6	70.6	31.0333	106	26	80.8	157.65	4	12	15	12	14	Hindu	252000	Very poor	40.3807	3	3.985	0
50614	90	100	INTERVENTION	26.3012	227.333	46.6667	216.667	66.3333	26.6667	91	21	54	150.55	5	12	15	13	12	Hindu	350000	Very poor	38.3012	4	3.11	1
50615	110	112	INTERVENTION	26.2469	243.833	48.9333	216.733	66.6667	30.0667	112	23	47.9	150.9	5	5	15	10	12	Muslim	240000	Least poor	40.3897	4	2.9975	1
50616	85	88	CONTROL	25.837	237	47	200	66	27	89	22	41.4	154.85	3	8	15	10	12	Hindu	180000	Poorest	37.6941	3	2.755	0
50617	95	97	INTERVENTION	26.2055	235.667	49.3333	188.667	66	25	89	24	42.2	150.7	5	12	15	8	12	Hindu	280000	Very poor	37.6341	3	2.465	1
50618	90	97	CONTROL	26.2838	245.933	48.5	213.133	65.5667	30.8	71	20	42.3	158.25	4	8	15	17	12	Hindu	264000	Less poor	38.7124	4	3.1325	0
50620	90	97	INTERVENTION	26.5551	234	49	195	65	27	89	19	42.2	150.6	5	8	15	9	12	Hindu	180000	Poor	36.2694	4	2.27	0
50621	110	115	INTERVENTION	26.8476	238.933	48.7	206.533	63.9667	29.1333	109	28	75.5	150.85	3	8	15	10	12	Hindu	180000	Poorest	40.2762	4	2.585	1
50622	105	97	CONTROL	26.3645	244.667	49.3667	216.033	66.4	32.2333	94	22	62.8	160.25	4	10	15	15	12	Hindu	180000	Poor	39.7931	3	3.0025	0
50623	90	97	INTERVENTION	26.5102	241.733	50.4667	216.5	69.1	31.9667	89	24	52.8	164.3	5	10	15	12	12	Hindu	300000	Less poor	38.9387	4	3.1575	1
50624	95	97	CONTROL	26.9498	249.933	49.5667	218.167	68.2333	31.5667	86	22	57.3	161.55	3	12	15	10	14	Muslim	320000	Less poor	38.6641	3	2.8225	0
50625	90	94	CONTROL	26.3361	239.967	48.2	212.9	66.9333	30.2333	89	30	61.8	154.95	5	12	15	15	14	Hindu	624000	Least poor	39.9075	3	3.115	0
50626	80	94	INTERVENTION	26.4224	237.667	50.6667	191.667	67.6667	25	83	20	56.5	158.6	5	5	15	6	12	Hindu	250000	Least poor	39.9939	3	3.1875	1
50627	95	94	INTERVENTION	26.5551	228.533	49.4667	203.567	62.4		91	25	65.8	151.1	5	10	15	9	12	Hindu	250000	Very poor	40.1265	4	2.9975	1
50628	95	94	CONTROL	26.5336	237.633	49.3667	201.433	68.3667	30.6333	97	25	50.1	153.35	3	12	15	10	12	Hindu	200000	Very poor	37.105	4	2.275	0
50629	100	100	INTERVENTION	26.5277	237.567	49.2333	218.133	62.2667	29.8	94	28	59.7	151.25	3	15	15	12	12	Muslim	250000	Very poor	40.0991	4	3.4525	0
50630	95	97	CONTROL	27.062						91	26	53.3	164.75	4	5	15	12	14	Hindu	540000	Least poor	37.062	4	1.98	0
50631	100	94	INTERVENTION	26.3	236.333	48.6667	201.333	63.3333	28.6667	89	21	51.2	152.15	5	5	15	10	12	Hindu	240000	Very poor	38.4428	3	2.6375	0
50632	105	100	CONTROL	26.2048	249.667	50.6667	220	72.6667	28	112	22	47.6	154.45	3	15	15	15	14	Hindu	250000	Very poor	40.062	3	3.0225	1
50633	75	82	CONTROL	26.3452	242.667	47.3333	192.667	66.6667	26.3333	71	22	43.8	161.5	5	8	15	15	13	Hindu	60000	Poor	38.2023	3	3.065	0
50634	105	112	INTERVENTION	25.9006	233.133	46.2333	209.867	62.6667	28.7667	97	28	55.8	160.45	4	15	15	12	12	Hindu	300000	Poor	40.0434	4	2.6775	1
50635	100	91	CONTROL	27.7623						100	25	72.9	162.25	5	15	15	15	12	Hindu	150000	Poorest	39.9051	3	3.9075	0
50637	90	103	INTERVENTION	26.1887	244.667	54.3333	211	68.3333	30.3333	103	22	45.5	159.25	5	15	15	15	12	Muslim	150000	Less poor	38.4744	3	3.555	1
50638	95	103	INTERVENTION	26.4806	237.833	49.6667	206.4	62.3	29.1	106	21	48.2	158.95	5	12	12	12	12	Hindu	400000	Least poor	37.4806	4	2.5	1
50639	90	94	CONTROL	26.4938	241.333	55	207.667	67.3333	28.3333	83	23	55.65	155.3	4	12	15	14	12	Hindu	240000	Least poor	38.351	3	3.585	0
50640	85	97	INTERVENTION	26.8032	242.167	47.2667	220.4	65.2333	30.2333	89	19	58.1	154.85	5	10	15	15	15	Hindu	150000	Very poor	39.8032	3	3.4475	1
50641	90	97	INTERVENTION	26.2758	251.1	49.8667	222.467	67.6333	31.3	94	20	39.5	150.1	5	8	15	9	13	Muslim	280000	Very poor	36.9901	4	2.8325	0
50642	95	91	CONTROL	26.1532	232.333	46.3333	206.333	64.3333	27.3333	89	27	55.6	150.15	5	12	15	15	14	Hindu	280000	Poor	41.0103	3	3.235	1
50643	100	91	CONTROL	27.0448						91	20	43.2	152.25	3	7	15	9	14	Hindu	108000	Less poor	40.9019	4	2.805	1
50644	95	91	INTERVENTION	26.4089	244.633	46.3	224.933	65.8667	30.9	100	21	43.9	152.55	4	3	15	10	14	Hindu	150000	Poorest	36.266	3	2.3075	1
50645	90	107	INTERVENTION	26.0858	231.067	47.5333	212.233	62.5667	28.7	100	24	46.7	152.5	5	10	15	15	12	Hindu	200000	Very poor	40.2286	4	3.3975	1
50646	100	100	INTERVENTION	26.2885	240.733	46.1	203.1	67.2333	30.5667	97
50647	95	88	CONTROL	26.0378	233.333	46.6667	198.667	66.3333	28.6667	91	20	50.3	152.45	5	12	15	12	12	Hindu	150000	Very poor	37.4664	3	2.5625	0
50648	85	94	CONTROL	27.0048						94	25	43.6	150.05	5	15	15	12	12	Hindu	300000	Poor	38.8619	3	2.8025	0
50649	95	110	INTERVENTION	26.2614	240	48.1333	217.2	64.8333	30	94	30	41.5	150.45	4	15	15	15	12	Hindu	180000	Least poor	38.69	4	2.945	1
50650	65	79	CONTROL	26.6868	241.467	49.4667	214.767	66.5667	30.1667	74	25	81	150.65	3	5	15	5	14	Hindu	120000	Least poor	40.1153	4	2.1125	1
50652	100	103	CONTROL	26.0725	232.333	51.6667	191	67.6667	24.6667	103	26	35.4	150.8	4	12	15	15	12	Muslim	120000	Very poor	38.0725	4	2.9125	1
50653	95	100	INTERVENTION	26.3477	243.5	48.9333	224.267	67.5	30.7333	97	26	63.4	156.75	3	8	15	7	12	Hindu	180000	Poor	35.6334	3	2.2475	1
50654	100	91	INTERVENTION	26.2265	246.4	48.7	226.9	66.8333	30.0333	97	25	55.4	151.4	3	8	12	8	12	Hindu	180000	Poorest	40.3694	4	3.6675	1
50655
50656	110	103	CONTROL	26.287	241.567	49.3333	214.5	66.5667	30.4667	115	30	55.1	150.35	5	15	15	15	12	Hindu	180000	Poor	37.4298	3	2.6475	0
50657	90	88	INTERVENTION	26.3908	242.8	49.1	218.733	66.7333	30	97	19	47.9	150.05	5	8	15	8	12	Hindu	280000	Poorest	39.6765	4	3.1625	1
50659	85	94	CONTROL	26.0856	248.333	52	198.333	68.6667	27.6667	109	29	50.2	152.55	5	12	15	7	12	Hindu	180000	Poor	41.0856	3	3.5775	1
50660	95	94	CONTROL	26.7164	234	52	212	69	30	89
50661	95	103	CONTROL	26.2917	246.433	47.1	224.567	67.7	31.1667	79	25	55.9	162.45	3	8	15	10	12	Hindu	150000	Very poor	40.006	3	3.34	1
50662	90	97	INTERVENTION	26.1679	249.233	50.8333	214.667	67.6667	30.9	77	23	60.8	157.35	3	12	15	15	12	Hindu	150000	Poor	37.1679	3	2.3975	1
50663	90	97	CONTROL	26.7014	248.967	50.4	229.233	66.9333	31.0333	97	25	63.4	160.1	3	2	15	2	12	Hindu	150000	Poorest	39.7014	3	3.54	0
50664	90	100	INTERVENTION	26.282	233.767	47.2667	211.4	64.3	29.4	94	22	46.4	157.55	5	12	15	12	14	Hindu	420000	Very poor	40.4248	4	3.1825	1
50665	100	94	INTERVENTION	26.2994	240.267	49.6667	220.9	65.5333	29.9667	89	27	64.7	158.05	5	5	15	10	14	Muslim	360000	Less poor	38.4422	4	3.3175	1
50666	90	91	CONTROL	27.0614						100	22	47.7	152.7	5	10	15	9	14	Hindu	420000	Least poor	39.6329	3	3.205	0
50667	95	88	INTERVENTION	26.115	236.167	48.5667	210.4	63.2667	28.8	86	20	46.1	166.25	5	10	15	12	12	Hindu	252000	Very poor	38.2579	4	2.8275	1
50668	90	91	CONTROL	27.3002						94	26	78.2	163.55	5	12	15	15	12	Hindu	432000	Less poor	37.4431	3	2.98	0
50669
50670	110	112	INTERVENTION	26.4043	244.833	49.9333	224.867	65.8	30.2667	109	27	62.8	152.05	5	15	15	12	14	Hindu	264000	Poor	39.69	4	3.29	1
50671	80	88	INTERVENTION	26.5901	240.6	48.3333	209.767	64.0667	30.5	79	28	48.4	156.85	3	5	15	8	14	Hindu	250000	Very poor	38.4472	4	2.475	1
50672	90	82	CONTROL	25.8423	232.233	44.9	200.433	66.1667	28.1333	91	25	51.2	155.1	5	5	15	9	12	Muslim	240000	Poor	39.6994	3	2.5425	1
50673	90	97	INTERVENTION	26.2909	237.7	47.8667	204.367	63.8	29.4	91	21	40.4	151.5	5	15	15	14	12	Hindu	216000	Poor	37.4337	3	2.8675	1
50674	105	100	CONTROL	26.4333	244.1	48.6667	217.467	66.1667	30.5333	89	26	53	155.2	4	12	15	8	12	Hindu	180000	Least poor	39.7191	3	3.315	1
50675	100	97	CONTROL	26.0475	240.5	47.9667	220.167	66	30.8	94	21	42.5	150.8	5	9	15	8	12	Hindu	200000	Poorest	39.3332	4	3.6825	1
50676	95	94	INTERVENTION	25.976	240.567	49.5667	207.567	65.5667		100	24	55	163.75	5	11	15	12	14	Hindu	250000	Least poor	38.5474	4	3.22	1
50677	90	97	INTERVENTION	26.5269	242	48.5	215.733	66.0333	30.2333	91	25	63.8	162.2	5	12	15	12	12	Hindu	360000	Less poor	37.2412	4	2.66	1
50678	90	97	INTERVENTION	26.2119	235.3	48.3667	212.067	66.2333	29.8333	100	27	57.3	158.7	5	12	15	15	12	Hindu	84000	Very poor	38.3548	4	2.505	0
50679	75	85	CONTROL	26.4089	241.4	49.5	214.5	65.5333	29.8333	62	28	65.6	157.9	4	10	15	10	12	Hindu	120000	Very poor	39.4089	3	3.1775	1
50680	85	97	CONTROL	27.2492						89	24	51.3	154.85	4	12	15	8	12	Muslim	480000	Less poor	39.1063	3	2.4	1
50681	90	91	CONTROL	26.6481	249.833	49.1667	221.5	68.0667	31.6667	97	20	36.6	153.15	5	11	15	15	12	Hindu	150000	Very poor	37.5053	3	2.3325	1
50682	90	85	CONTROL	26.5212	238.433	46.2667	214.3	62.6333	29.8333	77	22	49	152.25	5	11	15	15	12	Hindu	280000	Poor	38.2355	4	2.57	0
50683	80	94	INTERVENTION	26.1904	233.3	46.9333	199.533	63.2333	29.3333	89	27	64	152.25	5	6	15	10	12	Hindu	150000	Least poor	38.0475	3	2.1075
50684	100	97	INTERVENTION	26.0886	240.6	48.7333	206.067	68.0667	30.1	100	26	52.2	159.35	4	15	15	15	12	Hindu	180000	Poorest	38.3743	4	2.63	1
50685	95	100	CONTROL	26.2485	251.6	49.3667	207.4	68.5	31.5	91	24	46.4	152.55	3	12	15	12	12	Hindu	240000	Least poor	35.5342	4	1.95	0
50686	90	100	INTERVENTION	26.3946	245.4	48.2	220.767	68.2	30.1667	103	21	60.5	153.15	5	10	15	12	12	Hindu	320000	Very poor	40.3946	3	2.7525	0
50687	90	88	INTERVENTION	25.2613		41.5	175	60.9		91	22	55.6	156.35	3	12	15	10	14	Muslim	250000	Least poor	39.547	3	3.68	0
50688	110	107	INTERVENTION	26.4123	239.633	48.4667	219.9	65.7667	30.3	115	23	55.9	165.6	5	15	15	15	12	Muslim	400000	Less poor	39.9837	4	3.1475	0
50689	90	97	CONTROL	25.9604	230.733	46.4667	211.167	64.3667	28.9333	86	28	53.1	152.8	5	10	15	9	12	Hindu	250000	Very poor	39.8175	4	2.8725	0
50690	100	124	CONTROL	26.2163	242.067	49.4667	222.733	64.7667	29.9333	106	23	58	152.25	5	15	15	15	12	Hindu	150000	Very poor	40.6449	4	2.98	0
50691	105	100	CONTROL							103	24	59.2	156.45	3	14	15	15	12	Hindu	250000	Least poor	38.29	3	2.945	1
50692	90	91	CONTROL	26.2913	238.667	48.5333	217.4	65.8333	30.1667	86	29	72.1	150.95	5	10	15	10	12	Hindu	360000	Poor	39.1484	4	3.2175	0
50693	95	103	INTERVENTION	26.0521	241.233	46.5333	204.533	66.5	30.0667	97	18	51.1	159.2	5	12	15	12	12	Hindu	360000	Poor	39.6235	4	2.9025	1
50694	95	97	INTERVENTION	26.3622	243.367	48.5333	213.6	66.6	31.5333	94	22	57.3	159.9	5	14	15	5	12	Hindu	144000	Poor	39.648	4	2.7575	1
50695	100	94	INTERVENTION	26.1072	243.6	45.3667	220.467	69.4	28.4	97	23	59.1	150.1	5	8	15	12	12	Hindu	144000	Poor	37.5357	4	2.3675	1
50696	95	100	CONTROL	26.2521	239.333	48.1667	217.6	64.3667	30.3667	97	27	61.2	153.1	4	8	12	10	14	Hindu	180000	Poor	38.1092	3	2.805	0
50697	100	103	CONTROL	26.3378	251.7	49.5	225.367	71	31.6667	94	24	64.6	154.9	3	10	12	12	12	Hindu	180000	Poorest	41.052	3	4.9125	0
50698	90	88	INTERVENTION	26.5088	244.3	48.5667	215.833	65.2667	31.0667	83	19	40.6	159.5	5	0	15	10	13	Hindu	72000	Poor	37.0802	3	2.675	1
50699	85	94	CONTROL	31.4207						83	19	42.6	153.4	5	9	15	11	12	Hindu	150000	Less poor	40.135	3	3.1825	0
50700	100	97	CONTROL	26.6342	242.933	46.7	217.167	65.3667	31.0333	94	20	46.5	157.45	3	10	15	12	12	Hindu	180000	Very poor	39.2056	4	2.89	1
50701	100	100	INTERVENTION	26.2614	226.333	47	194.333	67.6667	25	97	25	56.4	157.75	5	10	15	10	14	Muslim	280000	Poor	39.69	4	3.0375	1
50702	90	85	INTERVENTION	26.2869	267.567	49.5333	225.467	70.5333	31.5333	79	22	44.5	154.15	4	12	15	15	12	Hindu	360000	Very poor	35.8583	3	2.45	1
50703	90	91	CONTROL	27.123						91	27	95.6	161.5	3	12	15	12	12	Hindu	144000	Less poor	38.5515	4	4.3375	0
50704	90	97	INTERVENTION	26.2119	255.6	49.4	198.767	69.4333		91	25	42.6	153.95	4	8	15	8	12	Hindu	250000	Poorest	37.9262	3	2.6725	0
50705	100	107	INTERVENTION	27.0073						115	24	56.7	155.55	5	17	15	17	12	Hindu	216000	Very poor	39.1501	3	3.09	1
50706	65	79	INTERVENTION	26.4465	244.8	47.9667	220.733	68.5667	31.3667	74	20	45.5	162.1	3	12	15	15	15	Hindu	120008	Poor	38.0179	3	2.0975	1
50707	90	94	CONTROL	26.7353	238.333	50.6667	192.333	70.6667	28.3333	94	23	36.4	152.6	5	15	15	15	12	Muslim	280000	Less poor	37.7353	4	2.955	0
50708	100	107	CONTROL	26.64	249.1	50.5667	224.6	67.9333	30.8	115	28	69.3	160	3	7	15	8	14	Hindu	300000	Less poor	37.9257	3	2.845	0
50709	100	94	INTERVENTION	26.4431	247.6	49	219.633	67.6333	30.2	86	23	63.3	160.45	4	9	15	9	12	Hindu	240000	Least poor	39.8716	3	3.9	1
50710	85	85	CONTROL	26.4905	243.333	47	193.333	68.6667	27.3333	86	22	45.1	151.45	5	15	15	12	12	Muslim	250000	Poor	38.2048	3	2.055	0
50711	100	103	INTERVENTION	26.4504	250.567	48.9667	217.1	68.5667	30.8	94	29	60.7	153.35	3	15	15	12	12	Hindu	210000	Less poor	39.879	4	3.64	1
50712	90	94	CONTROL	26.4282	230.133	46.2333	209.767	61	29.1	89	30	53.8	155.05	5	12	15	12	12	Hindu	360000	Poor	38.4282	4	2.3525	1
50713	95	97	CONTROL	26.2946	241.233	48.5	217.167	66.7333	29.6667	91	25	77.7	160.85	5	15	15	15	12	Hindu	400000	Least poor	41.1518	3	3.52	0
50714	95	97	INTERVENTION	26.0946	229.633	46	203.667	62.1667	29.6	91	25	56.3	156.2	4	0	15	5	12	Hindu	264000	Very poor	40.2374	4	3.0425	1
50715	80	91	CONTROL	26.0287	238.433	38	217.7	64.3	30.2333	77	27	75	157.65	3	0	15	5	12	Hindu	120000	Very poor	39.743	3	3.2125	0
50716	90	91	CONTROL	26.1361	235	48.3333	205.333	68.6667	27.3333	97	23	48.6	162.55	5	12	15	8	12	Hindu	108000	Poorest	37.8504	4	3.0275	0
50717	100	97	INTERVENTION	26.4628	227.667	45.3333	198.667	65.6667	26	94	26	52	155.7	3	12	15	12	12	Hindu	264000	Poorest	38.4628	4	2.6475	1
50718	95	82	INTERVENTION	26.1444	237.967	49	210.2	64.4	29.4	79	21	38.7	156.8	3	8	12	8	12	Muslim	100000	Very poor	38.2873	3	3.265	1
50720	75	97	INTERVENTION	25.9132	227.667	47.3333	188.667	65.3333	27	83	21	43.8	155.15	3	10	15	9	12	Hindu	144000	Very poor	36.9132	4	2.275	1
50722	90	91	CONTROL	26.5755	240.1	48.8667	214.067	65.2667	31.3333	79	19	45.9	150.25	4	9	15	10	12	Hindu	210000	Less poor	37.7183	4	2.1375
50723	100	94	INTERVENTION	26.3707	240.8	48.3667	217.2	65.2	30.3	94	25	51.1	151.55	4	12	15	15	12	Hindu	300000	Least poor	38.6564	3	2.675	0
50725	95	91	INTERVENTION	25.923	221.333	47.6667	180.667	61.6667	25.3333	94	24	51	155.05	3	12	15	11	12	Hindu	108000	Poor	40.0658	4	2.725	0
50727	90	97	INTERVENTION	26.4536	242.367	47.9667	214.767	65.2667	30.1	97	24	37.8	159.35	5	6	15	15	14	Hindu	180000	Poorest	39.025	4	2.6075	1
50728	100	94	CONTROL	26.2315	238.967	47.9	203.367	66.1333	29.1333	94	21	44.5	155.35	5	12	15	8	12	Hindu	144000	Very poor	38.2315	4	2.675	0
50729	100	103	CONTROL	26.4345	236.233	46.5667	216.567	65.5	30.5667	106	25	56.8	160.45	3	5	15	0	12	Muslim	132000	Poorest	39.7202	4	3.4175	1
50730	100	110	INTERVENTION	26.4041	241.8	49.2	217.433	65.5333	30.4	89	21	41.7	150.8	5	12	15	6	14	Hindu	150000	Least poor	39.4041	4	3.095	1
50731	95	107	INTERVENTION	26.3278	242.733	49.2667	207.033	65.6667	29.3333	109	30	60.5	155.85	4	7	15	7	12	Hindu	120000	Less poor	40.185	4	3.2625	1
50732	100	103	CONTROL	27.1153						109	28	59.4	152.35	3	12	15	15	12	Hindu	240000	Very poor	37.401	4	2.4775	1
50733	80	91	INTERVENTION	26.2789	249.367	46.5667	207.4	68.5		94	26	84.6	152.5	3	5	15	8	12	Hindu	140000	Poor	38.7075	3	2.98	0
50734	95	91	CONTROL	28.8811						89	24	58.1	153.95	3	10	15	12	12	Hindu	250000	Less poor	38.1668	4	2.965	0
50735	95	100	CONTROL	26.0495	246.9	48.5667	224.9	66.4333	30.5667	109	28	47.4	153.75	5	15	15	15	12	Hindu	250000	Least poor	39.4781	3	3.7275	0
50736	95	100	INTERVENTION	26.6307	242.2	46.3333	221.233	65.9667	30.7	91	19	41.4	150.35	5	19	15	15	12	Hindu	180000	Less poor	38.9164	3	2.175	1
50737	100	97	CONTROL	26.4668	246.4	48.1333	210.933	66.9333	30.8667	100	24	48.5	156.85	5	10	15	15	12	Muslim	312000	Very poor	39.7525	4	3.5175	1
50738	95	94	INTERVENTION	26.2959	235.667	49	191.667	65.3333	28	91	21	51.1	151.75	3	5	15	2	13	Muslim	120000	Poorest	39.7244	4	3.0975	1
50739	100	94	CONTROL	27.006						100	27	47.5	153.55	5	15	15	15	15	Hindu	240000	Least poor	39.5774	4	2.625	1
50740	95	91	INTERVENTION	26.1606	232.467	45.5	209.7	62.6	26.6333	100	27	43.9	150.25	5	0	12	11	12	Hindu	250000	Least poor	38.8749	4	2.8525	1
50741	105	107	CONTROL	25.9971	240.967	47.9	219.433	65.5333	30.3333	106	25	56.7	152.55	5	10	15	15	12	Hindu	120000	Less poor	38.4257	3	3.24	1
50742	85	94	CONTROL	25.7679	228.733	45.5333	206.1	63.0667	29.6333	91	26	63.5	167.3	4	10	15	8	12	Hindu	96000	Less poor	40.3394	4	3.0175	1
50743	100	94	INTERVENTION	26.1159	231.933	46.6	206.6	66.0333	29.0333	79	19	51.1	158.35	5	11	15	10	12	Muslim	280000	Less poor	39.6873	3	3.0725	1
50744	95	94	INTERVENTION	26.3029	251.8	52.6333	214.367	72.4667	31.8667	89	21	47.6	158.55	5	10	15	6	12	Hindu	120000	Very poor	35.5886	3	2.6425	1
50745	95	100	CONTROL	26.2345	236.467	48.5667	200.533	67.4333	29.4667	100	22	51.8	158.3	4	12	15	10	12	Hindu	210000	Less poor	40.6631	4	2.9325	1
50746	95	100	INTERVENTION	26.2838	220.333	48.3333	177.333	67.6667	24.6667	94	25	64	150.45	5	9	15	15	12	Muslim	150000	Very poor	37.2838	4	2.1725	0
50747	100	97	INTERVENTION	26.5074	232.333	47.3333	192.667	66.6667	26.3333	103	22	39.1	158.1	5	8	15	10	13	Hindu	280000	Very poor	38.936	4	2.585	1
50748	100	107	CONTROL	27.5074						112	24	40.6	151.1	5	12	15	15	12	Hindu	240000	Poor	40.5074	4	3.185	1
50749	100	97	CONTROL	26.1358	227.167	45.7667	197	60.1333	28.2	103	26	45	157.5	5	9	15	2	15	Hindu	150000	Least poor	40.9929	4	3.36	1
50751	90	97	CONTROL	26.2582	246.5	49.5333	228.5	64.5667	30.5667	97	23	46.1	160.7	5	12	15	12	12	Hindu	180000	Poor	37.401	3	2.92	0
50752	90	97	INTERVENTION	26.5286	238.667	45	193.667	68.6667	28.3333	79	25	60.7	156.15	3	10	15	15	12	Hindu	240000	Very poor	38.2428	3	3.2	1
50753	100	97	INTERVENTION	26.7249	225.333	51.6667	233.667	61.6667	27	83	24	41.1	153.1	4	12	15	15	14	Hindu	360000	Least poor	39.5821	3	3.2025	1
50754
50755	90	97	CONTROL	26.2388	247.667	51	195.667	72.3333	31	91	22	50.3	154.55	4	10	15	15	12	Muslim	420000	Poor	39.0959	3	3.095	1
50756	95	88	INTERVENTION	26.6202	243.533	46.3333	220.167	65.1667	30.2	86	20	53.3	156.75	4	8	15	9	12	Hindu	268000	Very poor	40.3345	4	3.065	1
50758	110	107	CONTROL	30.5964						106	30	65.9	152.95	5	15	15	17	12	Hindu	400000	Least poor	39.3107	3	3.5	0
50759	100	110	INTERVENTION	25.9467	227	51.6667	207	68.6667	24	86	22	45.1	150.05	5	10	15	15	12	Hindu	158000	Poor	40.3753	3	3.7925	1
50761	100	91	INTERVENTION	26.4387	247	48	223	67.3333	25.6667	118	25	56.8	158.65	5	10	15	10	12	Hindu	250000	Least poor	40.153	4	2.9775	1
50762	105	94	CONTROL	25.8775	234.667	42.3333	206.667	68.3333	27.3333	100	25	50.4	151.5	4	0	15	15	12	Hindu	120000	Very poor	35.5918	4	2.51	0
50763	100	100	CONTROL	28.9486						83	25	53.4	152.5	5	5	15	5	14	Hindu	360000	Least poor	39.0914	3	3.285	0
50764	100	112	INTERVENTION	26.3107	240.333	51.6667	216.667	70.6667	28.6667	86	29	65.6	165.6	5	9	15	5	15	Muslim	150000	Least poor	37.3107	3	2.86	1
50765	90	107	CONTROL	28.8435						100	19	53.7	155.1	3	5	15	10	12	Hindu	180000	Poorest	38.9864	3	2.865	0
50766	90	97	INTERVENTION	26.1717	233.767	47	201.333	62.2667	29.0667	91	29	53.3	150.25	3	10	15	10	12	Muslim	180000	Very poor	40.0288	4	2.745	1
50767	90	97	INTERVENTION	26.3355	238	49	200	64	27	94	20	52	156.05	4	15	15	10	12	Hindu	180000	Very poor	36.907	4	1.895	0
50769	85	94	CONTROL	26.1166	236.667	48.6667	182.667	68.6667	27.3333	83	24	53.2	150	3	9	15	10	14	Hindu	125000	Very poor	38.1166	4	2.5975	0
50770	100	88	INTERVENTION	26.958	233.3	47.9333	212.9	61.9333	29.6333	100	21	43	150.4	5	15	15	12	12	Hindu	120000	Poor	32.5294	3	1.3825	1
50771	95	94	INTERVENTION	26.4365	239.633	48.4333	206.067	67.3333	30.9333	79	22	51.2	151.7	5	15	15	15	15	Hindu	264000	Very poor	40.4365	3	3.03	0
50772	90	88	CONTROL	32.8162						86	24	42.1	154.25	5	5	15	10	13	Hindu	108000	Poorest	38.2448	4	2.72	0
50773	90	94	CONTROL	26.4314	254.5	47.4667	215.633	72.5	32.4667	89	18	50.4	155.55	5	11	15	5	12	Muslim	200000	Less poor	36.8599	3	2.63	1
50774	100	100	INTERVENTION	26.0888	253.433	45.6333	224.433	68.4667	30.6667	103	22	66	156.7	3	10	15	10	14	Hindu	264000	Very poor	40.5174	3	2.63	0
50775	100	112	CONTROL	26.3807	240.367	47.6333	218	67.5	30.5333	103	29	52.6	152	5	10	15	10	12	Hindu	250000	Very poor	37.3807	4	2.595	0
50776	110	107	CONTROL	27.5663						112	29	76.6	159.4	5	15	15	15	14	Hindu	250000	Least poor	37.9948	3	2.82	1
50777	100	94	INTERVENTION	26.0179	235.333	47.6333	208.633	68.5667	29.5333	112	27	53.3	153.35	3	10	12	15	14	Hindu	280000	Less poor	39.0179	4	3.21	1
50778	90	94	CONTROL	25.9628	225.3	46.1	215.967	63.3	29.3	86	20	53.6	155.35	3	7	15	10	12	Hindu	120000	Less poor	41.1056	3	2.7	1
50779	105	97	INTERVENTION	26.1001	241.467	48.4667	219.467	66.9	30.6667	103	29	73.8	161.15	5	17	15	15	12	Hindu	168000	Least poor	38.6715	3	2.8125	0
50780	95	107	INTERVENTION	26.6341	238.433	48.2	214.767	65.6667	30.2333	97	29	53.6	160.55	4	15	15	15	14	Hindu	480000	Less poor	38.2055	4	2.4275	0
50781	100	115	CONTROL	25.923	241.067	49.9333	225.933	66.7667	31.3667	115	27	67.2	156.85	3	5	15	12	12	Hindu	180000	Poor	38.0658	4	2.335	0
50782	90	97	INTERVENTION	25.6786	233.933	45.8	207.867	63.7667	28.4333	89	18	48.4	153.85	4	9	15	5	14	Muslim	180000	Poorest	39.9643	3	2.8575	1
50783	95	94	INTERVENTION	25.8708	243.4	48.5	218.567	67.6		94	25	55.8	158.3	5	8	15	15	14	Muslim	250000	Least poor	38.4422	4	3.0025	1
50784	90	97	INTERVENTION	26.3908	254.4	49.6	226.867	69.5667	30.8667	83	23	47.1	150.05	5	15	15	15	12	Hindu	150000	Poorest	39.6765	3	3.6775	1
50785	105	100	CONTROL	26.3845	246.233	47.7333	223.3	67.5333	30.9	86	20	45.7	158.55	5	5	15	10	12	Hindu	150000	Poor	41.9559	3	3.9375
50786	95	100	CONTROL	26.5695	245.2	47	211.233	66.5333	29	97	30	48.8	152.3	5	10	15	10	14	Hindu	120000	Less poor	37.8552	4	2.495	0
50787	90	91	CONTROL	25.8708	247.533	46.4667	211.533	65.7		89	21	65.1	159.55	5	8	15	8	12	Hindu	84000	Poor	39.0137	3	2.77	0
50789	90	94	INTERVENTION	27.8813						89	29	68.6	151.55	4	8	15	5	12	Hindu	240000	Poor	37.7384	4	2.6175	0
50790	95	88	CONTROL	26.036	237.433	48.0333	218.1	64.9	30.0333	79	22	72.8	154.25	5	12	15	11	14	Hindu	360000	Very poor	41.4646	4	3.165	1
50791	95	100	CONTROL	26.1186	243	46.3333	199	73	25	109	28	45.1	150.45	4	17	15	17	12	Hindu	200000	Less poor	39.8329	3	2.885	0
50792	100	103	INTERVENTION	26.2416	238.6	48.1	213.733	64.5333	29.6333	106	25	64.6	156.3	5	10	15	10	12	Hindu	300000	Poor	40.9559	4	3.225	0
50793	90	97	CONTROL	26.8185	231.333	45.3333	188.333	65	27	91	28	52.7	156.35	5	12	15	15	12	Muslim	280000	Poor	40.3899	4	2.52	0
50794	90	94	INTERVENTION	25.8618	236.667	48.6667	210.667	64.6667	28.3333	91	20	46.9	152.55	5	9	15	10	12	Muslim	250000	Less poor	38.8618	4	3.2025	0
50796	80	88	CONTROL							83
50797	90	91	INTERVENTION	26.0592	247.433	51.0333	222.533	65.3667	31.2667	91	23	42.4	159.9	5	17	15	12	13	Hindu	144000	Very poor	37.202	4	2.6825	0
50799	95	97	CONTROL	27.7115						100	24	52.9	152.45	5	15	15	15	12	Hindu	264000	Poorest	39.9973	3	3.4175	1
50800	95	97	INTERVENTION	26.2217	248.533	51.4333	215.633	69.2	32.2667	89	22	41	151.85	5	15	15	15	12	Hindu	250000	Very poor	38.0788	4	2.6225	1
50801	100	100	CONTROL	26.7858	243.733	46.4333	220.567	64.4667	30.0667	94	26	44.6	154.65	5	15	15	15	12	Hindu	400000	Least poor	39.3572	4	2.94	0
50802	95	94	CONTROL	26.6153	243	49.3333	208	70.6667	24	94	27	71.4	155.9	3	10	15	10	12	Hindu	250000	Very poor	40.6153	4	3.3075	0
50803	100	100	INTERVENTION	28.8618						89	23	46.2	151.65	5	15	15	15	12	Hindu	420000	Less poor	39.8618	4	3.245	1
50804	90	91	INTERVENTION	26.6437	234	51.3333	195	62	28	86	27	53.1	160.35	3	6	15	8	14	Muslim	150000	Very poor	37.0723	3	2.4425	1
50805	90	97	CONTROL	26.0964	249.233	47.5	209.633	69.4667		89	19	43	151	5	10	15	10	12	Hindu	264000	Less poor	40.525	3	2.5625	0
50806	105	100	INTERVENTION	26.266	228.467	45.5333	200.467	62.5		91	21	43.8	150.2	5	15	15	12	12	Hindu	120000	Poor	40.6946	3	2.865	1
50807	100	94	INTERVENTION	26.0308	239	49	193	66	26	103	18	48.8	156.25	5	12	15	10	14	Muslim	240000	Least poor	38.888	3	2.26	0
50808	85	79	INTERVENTION	26.3234	245	46.6667	216	70.6667	27	86	23	63.2	162.55	5	13	15	15	12	Hindu	600000	Poor	37.4663	3	2.93	1
50809	95	112	INTERVENTION	26.1476	226.667	48.6667	195.333	62	23	100	27	68.4	156.9	3	0	15	10	12	Hindu	250000	Poor	37.0048	4	2.595	1
50811	90	91	CONTROL	24.6725		48	215	63		79	20	71.9	161.15	5	10	15	15	12	Muslim	144000	Less poor	38.6725	4	3.03	0
50812	90	94	CONTROL							86	22	42.3	152.55	3	8	15	12	12	Hindu	120000	Poorest	38.898	4	2.71	0
50814	105	107	INTERVENTION	26.3593	229.333	47.3	207.4	63.3667	29.1333	103	29	42.7	151.1	3	12	15	12	12	Hindu	250000	Very poor	36.2165	4	2.135	1
50815	90	91	CONTROL	26.1231	235.1	46.9667	208.833	62.8	29.5333	94	22	48.9	153.45	3	8	15	8	12	Hindu	150000	Very poor	38.9803	4	2.5825	0
50816	90	94	INTERVENTION	26.0047	228.733	46.9667	210.233	62.2667	29.1667	97	25	45.2	159.25	5	5	15	5	12	Hindu	120000	Very poor	40.2904	4	2.87	1
50817	85	91	INTERVENTION	27.8585						89	24	48	150.95	5	12	15	15	12	Hindu	180000	Very poor	38.1442	4	2.3925	1
50818	100	103	CONTROL	26.3572	229	47.4	206.567	61.4	28.9	97	22	50.2	152.15	5	10	15	12	12	Hindu	180000	Very poor	39.7858	4	3.19	0
50819	100	79	INTERVENTION	26.0732	234	45	211.333	65	23	83	24	35.4	152.4	3	12	12	9	12	Hindu	250000	Poor	37.9304	3	2.29	1
50820	90	94	CONTROL	26.7937	235	51	207	66	27	83	26	61.1	160.5	3	12	15	12	14	Hindu	263000	Poorest	38.3651	3	2.7125	0
50821	90	100	INTERVENTION	26.2335	238.033	48.3333	214.9	64.9333	29.7	103	21	55.4	152.45	4	9	15	7	12	Hindu	108000	Poor	39.9478	4	3.32	1
50822	90	107	CONTROL	26.3174	238.533	49.5333	208.567	68.4667	32.5667	112	26	58.9	161.1	5	5	15	5	14	Hindu	180000	Poor	39.3174	3	2.8	0
50823	95	97	CONTROL	29.7158						86	26	50.1	152.65	4	15	15	15	12	Hindu	180000	Poorest	39.7158	4	3.2375	0
50824	95	97	CONTROL							86	22	50.4	155.1	5	15	15	15	12	Hindu	180000	Poor		4	2.9475	0
50825	110	100	INTERVENTION	26.021	241.7	50.4667	198.467	66.5	31.5	91	20	50.7	162.7	5	10	15	12	14	Muslim	300000	Least poor	39.5925	3	3.23	1
50826	95	97	INTERVENTION	26.0288	237	48	189	65	24	94	22	41.3	152.15	5	12	15	12	12	Muslim	400000	Less poor	38.1717	4	2.9325	0
50827	80	91	CONTROL	27.8235						79	29	76.1	160.05	4	8	12	12	12	Hindu	280000	Very poor	36.2521	4	2.6625	0
50828	90	97	INTERVENTION	26.0715	240.2	49	221.3	65.8667	30.4333	89	29	54.9	156.75	3	15	15	15	14	Hindu	280000	Poor	40.0715	4	2.7025	0
50829	90	88	CONTROL	27.1894						91	30	58.2	153.5	3	15	15	12	12	Hindu	200000	Poor	39.1894	4	3.08	0
50830	90	103	INTERVENTION	26.2626	229.767	47.9667	203.7	62.9333	30.2667	83	19	38.6	159.25	3	0	15	0	12	Muslim	300000	Poor	38.6912	4	2.6	0
50831	105	107	INTERVENTION	26.3807	247	47.3667	214.7	68.1	33.2333	89	27	56.1	150.55	3	5	12	9	12	Hindu	180000	Poor	39.2378	3	2.59	1
50832	105	97	CONTROL	26.1299	239.667	48.2	213.133	65.3	29.7667	91	21	56.1	151.4	3	0	15	10	12	Hindu	150000	Very poor	40.1299	4	2.795	1
50833	95	100	INTERVENTION	26.0983	244.067	48.0667	215.633	65.1667	29.7	86	21	45.7	155.5	4	8	15	15	12	Hindu	120000	Least poor	38.2412	4	2.7375	0
50835	85	97	CONTROL	26.1425	234.533	47.5667	207.433	62.8	29.3667	86	21	48.5	152.35	5	15	15	10	14	Muslim	280000	Very poor	40.4282	4	2.53	1
50836	90	91	INTERVENTION	26.0079	229.233	46.8333	211.367	63.4	29	89	24	41.4	152.2	5	12	15	12	14	Hindu	265000	Least poor	39.2937	3	2.545	0
50837	105	100	CONTROL	26.9336	236.6	48.4333	219.467	64.5333	31.2333	97	22	62.2	153.75	5	15	15	12	12	Hindu	280000	Very poor	40.505	4	3.14	0
50839	85	79	INTERVENTION	26.1384	235.6	48.3333	212.3	64.3667	30	74	24	43.7	159.35	5	15	15	12	12	Hindu	250000	Very poor	39.7099	3	2.6225	1
50840	95	94	INTERVENTION	26.2285	243	47	201	70	30	91	24	58.3	152.25	5	14	15	10	12	Muslim	450000	Poor	38.9428	3	3.46	1
50841	90	97	CONTROL	26.1367	237.433	47.5333	209.5	66.4333	29.4667	91	21	54.9	162.05	4	12	15	14	14	Hindu	150000	Least poor	32.9939	4	1.83	1
50842	100	97	CONTROL	27.5403						89	24	45.6	154.6	5	15	15	15	12	Hindu	300000	Least poor	37.9689	3	2.6425	1
50843	95	100	INTERVENTION	26.0614	237.1	45.8667	196.467	63.9333	28.4333	97	24	52.5	163.65	3	12	15	8	14	Hindu	200000	Least poor	37.49	4	2.4525	0
50844	95	103	INTERVENTION	26.0218	229	47	181.333	65	26	100	25	60.5	150.5	5	10	15	10	11	Hindu	280000	Very poor	40.7361	4	3.2225	1
50845	85	82	CONTROL	26.3484	239	47.6667	176	66	26	77	25	55	153.4	4	10	15	10	12	Muslim	144000	Very poor	37.6341	4	1.4825	0
50846	100	103	CONTROL	26.1668	242.433	46.7667	214.333	66.9667	29.9	112	26	53.1	156.35	4	12	15	12	12	Hindu	360000	Poor	38.8811	3	2.91	0
50847	95	97	CONTROL	28.8093						94	25	68.5	156.05	5	10	15	12	12	Muslim	108000	Very poor	38.8093	4	2.635	0
50848	95	97	INTERVENTION	26.0521	239.333	49	227	71.3333	28	94	24	59.7	156.45	5	3	15	7	12	Muslim	200000	Least poor	38.4806	3	3.7075	1
50849	80	88	INTERVENTION	26.206	239.5	52.7333	205.433	63.8667	29.5	86	27	87.8	156.6	3	10	15	8	12	Hindu	120000	Less poor	37.7774	4	2.5425	0
50850	95	103	INTERVENTION	26.2051	235.433	49.5667	206.4	64.5667		89	20	50.2	150.75	3	5	15	10	13	Muslim	140000	Poorest	38.7765	4	3.0175	1
50851	110	103	INTERVENTION	26.0614	218	48	199	63	25	91	24	62.4	156.5	5	0	15	0	12	Hindu	180000	Very poor	39.3471	3	3.08	0
50852	105	115	CONTROL	26.0097	239.5	47.7	212.9	63.7333	29.7333	97	27	51.9	152.25	5	17	15	17	12	Hindu	240000	Poor	39.5811	4	2.975	0
50853	85	94	CONTROL	26.1056	231.833	46.8	208.1	65.2667	29.2	89	26	67.2	153.35	5	9	15	10	12	Hindu	108000	Poorest	38.5342	3	2.8625	1
50854	95	103	INTERVENTION	26.105	221	49	175.667	62	26	103	19	48.4	156.4	4	10	15	7	12	Muslim	100000	Less poor	38.5336	4	2.4125	1
50855	80	91	CONTROL	26.0051	229.767	46.5	199.9	61.9667	28.3667	79	24	78.9	165.75	5	10	15	8	12	Hindu	280000	Poor	39.148	3	2.245	0
50856	115	97	INTERVENTION	26.0732	242.6	48.6667	217.433	66.9	30.4333	121	24	42.7	153.35	3	15	15	15	12	Hindu	250000	Very poor	40.2161	3	2.53	1
50857	85	97	CONTROL	27.0569						94	29	51.6	155.8	3	10	15	12	14	Muslim	240000	Poor	38.9141	4	2.98	1
50858	85	91	CONTROL	26.062	244	52	195.333	70.6667	28	71	25	76.8	159.3	5	15	15	15	12	Hindu	240000	Less poor	40.3477	4	3.625	1
50859	95	100	INTERVENTION	26.0725	238.667	49.3333	201.333	70	26	100	18	57.8	151.95	5	14	15	17	14	Hindu	500000	Least poor	39.7868	4	3.0875	0
50861	95	97	CONTROL	26.1475	228.667	50	187	65	25	106	26	70.7	152.55	4	10	15	10	14	Hindu	120000	Poor	40.1475	4	2.6775	0
50863	85	94	INTERVENTION	26.1976	216.333	48	173.333	60	26	79	22	42.9	154.75	5	10	15	5	15	Hindu	210000	Poor	36.6261	3	1.9375	1
50864	90	97	CONTROL	26.1153	250.433	47.5333	236.4	67.5	30.6667	89	22	46.8	155.05	5	12	15	12	12	Hindu	250000	Very poor	36.1153	3	2.5375	0
50865	100	88	INTERVENTION	26.0782	234.1	45.6667	207.3	63.1333	29.2333	83	25	44.9	156.25	5	0	15	6	14	Jain	120000	Very poor	39.2211	4	2.8925	0
50866	95	103	CONTROL	26.1177	239.033	47.1	199.633	64.3	30.4	97	25	43.5	153.2	4	8	15	9	12	Hindu	240000	Poor	36.832	3	2.1325	0
50867	95	94	CONTROL	26.0241	250	46.6667	192.333	68	25	106	30	56.3	161.95	3	10	15	10	12	Jain	144000	Very poor	36.167	3	2.21	0
50868	90	97	INTERVENTION	26.1166	225.333	52.3333	188	62.3333	27.3333	89	22	53.1	154.8	5	8	15	5	12	Hindu	360000	Poor	39.5452	4	3.065	1
50869	90	97	INTERVENTION	26.0514	234	44	198	63.3333	24	89	25	56.5	157.4	5	15	15	12	14	Hindu	180000	Less poor	38.48	3	3.005	1
50870	90	97	CONTROL	26.0764	240.667	46	190	67.3333	23	86	21	55.1	152.9	5	12	15	10	14	Hindu	372000	Poorest	41.6479	4	2.6625	1
50871	100	97	CONTROL	26.0686	218.333	46.3333	191.333	66.6667	24	100	30	59.5	151.65	3	12	15	15	12	Hindu	240000	Poorest	40.7829	4	3.14	0
50872	85	94	INTERVENTION	26.0715	243.233	47.8667	210.5	64.5667	30.4333	94	24	57	156.15	4	15	15	17	12	Hindu	300000	Less poor	36.7858	4	2.82	1
50873	95	97	INTERVENTION	26.05	246.533	48.9667	222.3	67.5	30.4667	100	26	59.6	157.35	4	12	15	15	12	Hindu	264000	Very poor	37.4786	3	3.36	1
50875	100	97	INTERVENTION	26.1279	232	45.6667	199.667	66	26	97	19	42.8	156.95	3	10	15	8	12	Hindu	200000	Very poor	39.2707	4	3.4175	1
50876	95	110	CONTROL	26.1717	231	48	174.667	67.6667	28	89	19	40.9	157.45	5	8	15	5	12	Hindu	200000	Poorest	38.3146	4	2.53	1
50877	95	91	CONTROL	26.3639	242.367	47.9667	206.533	65.5667	30.6	100	22	59.9	153.25	5	15	15	15	12	Hindu	120000	Very poor	33.6497	4	1.7275	0
50878	100	100	INTERVENTION	26.7994	239.433	48.3	214.667	64.4	30.3667	97	22	40.5	156.7	3	12	15	12	14	Hindu	240000	Poorest	39.7994	4	3.225	1
50880	100	100	INTERVENTION	26.0356	244.133	48.1333	222	65.7667	30.1333	86	25	50.1	159.05	5	12	15	11	12	Hindu	250000	Poor	37.0356	3	2.7425	1
50882	90	97	CONTROL	26.9973	259.633	49.3	225.567	73.5		89	22	64.4	155.4	5	10	15	15	12	Muslim	180000	Poor	41.283	3	3.3425	1
50883	105	107	INTERVENTION	26.0627	240.333	47	192.333	64	28	118	20	59.7	164.2	3	6	15	12	12	Muslim	150000	Poorest	38.6342	3	3.31	0
50885	90	91	INTERVENTION	26.0888	239.233	47.9667	208.4	63.9667	29.4667	91	20	52.9	154.6	3	8	15	12	12	Hindu	200000	Poor	34.6603	4	2.13	1
50886	105	110	CONTROL	26.1754	248.667	50.7	218.033	69.5333	30.6	103	26	59.5	156.15	5	10	15	12	12	Muslim	280000	Less poor	38.3183	4	2.9275	1
50887	95	97	INTERVENTION	26.1475	242.667	47	214	70.6667	28	83	25	48.3	151.35	3	0	15	0	14	Muslim	150000	Poorest	38.1475	3	2.7625	1
50888	100	107	INTERVENTION	27.9628						94	26	47.6	157.25	3	10	15	10	12	Muslim	250000	Poor	38.5342	4	2.5975	1
50889	90	88	INTERVENTION	26.2087	255.567	49.0333	211.367	67.3	32.3333	91	23	41.2	150.1	5	8	15	8	14	Hindu	250000	Poor	37.923	3	2.93	1
50890	75	82	CONTROL	26.2258	240.3	49.2667	216.033	67.6333	30.5667	74	24	54.7	158.15	3	10	15	10	12	Hindu	150000	Very poor	37.6543	3	3.22	1
50891	90	97	CONTROL	26.0686	234.133	48.3333	206.5	64.2333	29.9333	94	22	47.1	157.65	5	12	15	15	12	Muslim	480000	Very poor	38.7829	4	2.9825	1
50892	90	88	CONTROL	26.4387	241.233	46.6	204.867	65.7	30.1	86	24	56	155.7	3	9	15	7	12	Hindu	261000	Poorest	39.7244	3	2.4625	0
50893	95	97	CONTROL	26.5801	217.667	47	190	62.6667	24	94	20	79.4	156.95	5	8	15	0	12	Muslim	240000	Less poor	36.5801	4	1.865	0
50894	90	97	INTERVENTION	26.3534	239.467	47.9	209.733	64.6	29.5333	97	25	57.8	164.5	5	15	15	15	12	Hindu	200000	Poor	40.2105	4	2.925	0
50895	100	94	INTERVENTION	26.3589	242.833	45.7333	206.9	64.8	30.4667	86	22	41.4	156.65	3	10	15	5	12	Muslim	150000	Very poor	39.3589	3	3.0075	1
50896	90	97	INTERVENTION	26.2258	228.5	46.9333	205.967	60.3667	29.4667	100	24	53.8	157.85	3	15	15	15	12	Hindu	280000	Poor	39.5115	4	2.8225	1
50897	105	110	CONTROL	26.2278	233.633	47.4	210.267	64.3	29.5	97	26	38.7	152.7	5	12	15	10	12	Hindu	144000	Least poor	40.2278	4	2.6	1
50898	100	110	CONTROL	28.5232						97	22	48.5	156.55	5	15	15	15	12	Hindu	350000	Very poor	37.3803	3	2.89	1
50899	110	91	CONTROL	26.1056	242.433	48.6667	215.533	66.3333	29.7667	103	22	51.3	154.2	5	12	15	8	14	Muslim	360000	Less poor	39.1056	3	3.2675	0
50900	95	97	INTERVENTION	26.062	244.933	46.8667	206.033	67.1667	30.6667	89	25	46.6	154.55	4	5	15	15	12	Hindu	276000	Poor	37.6334	3	2.795	1
50901	100	94	INTERVENTION	27.6685						97	22	44.1	161.5	3	12	15	11	12	Hindu	210000	Poor	38.5257	4	2.665	1
50902	95	100	CONTROL	26.3974	239.3	48.3	211.367	64.9667	29.8333	94	24	53.9	150.55	3	15	15	12	14	Hindu	300000	Poor	38.2546	4	2.71	0
50903	95	91	CONTROL	27.5463						97	25	63.6	160.3	5	15	15	15	12	Hindu	150000	Very poor	36.5463	4	2.07	0
50904	95	100	INTERVENTION	26.0829	240.4	48.5	215.333	64.6	30.3333	103	26	58.4	157.1	5	14	15	10	12	Hindu	250000	Least poor	38.3686	4	2.4	1
50905	85	82	CONTROL	26.0411	251.867	48.5	230.1	70.2333	32.0667	77	20	75.9	156.85	4	15	12	17	12	Sikh	280000	Less poor	35.0411	3	3.285	1
50906	105	112	INTERVENTION	26.1329	231.6	47.6	203.267	62.4667	28.9667	103	23	61.6	154.65	4	12	15	10	12	Hindu	180000	Least poor	37.4186	4	2.3575	0
50907	95	97	CONTROL	26.2552	240.9	49.8667	210.1	65.9333	30.3	103	25	51.3	155.65	5	12	15	15	12	Hindu	250000	Less poor	36.9695	4	2.625	1
50908	90	97	INTERVENTION	26.2707	236.3	48.8667	211.2	63.7667	29.9	91	19	46.5	156.75	3	9	15	11	12	Hindu	200000	Very poor	38.1279	3	2.8275	1
50909	95	107	CONTROL	26.153	242.133	45.7667	215.333	65.3333	30.2	97	30	56.9	154.3	4	16	14	15	12	Hindu	350000	Least poor	39.2959	3	2.99	0
50910	105	94	INTERVENTION							97	24	58.45	156.5	5	6	15	5	14	Hindu	300000	Less poor		3	2.6325	1
50911	95	100	INTERVENTION	26.1425	241.233	48.1333	214.467	66.4667	30.0667	100	26	41	152.65	5	15	15	17	12	Hindu	300000	Less poor	39.1425	4	2.8775	0
50913	95	100	INTERVENTION	26.1153	237.533	49.4333	214.6	65.4333	31.2	100	24	49.6	154.35	5	8	15	15	12	Hindu	300000	Less poor	39.1153	4	2.9925	1
50914	90	97	CONTROL	26.1401	237.5	47	209.567	62.7	29.4333	97	20	49.1	153.05	3	12	15	8	12	Hindu	96000	Less poor	40.5687	4	2.9075	0
50915	105	103	INTERVENTION	26.053	234.8	46.9333	207.067	64.2	29.3667	94	29	73.2	155.8	4	15	15	15	14	Hindu	300000	Less poor	37.6245	4	2.2475	0
50916	100	97	CONTROL	26.1384	254.9	50.1	226.067	68.6	32.6333	106	22	52.9	167.55	5	15	15	15	12	Hindu	360000	Less poor	39.9956	3	2.9725	0
50917	90	97	CONTROL	26.1231	242.933	49.3333	225.767	65.0667	30.8	86	23	77.7	153.45	3	12	12	12	12	Hindu	250000	Poorest	39.4089	3	3.54	0
50918	90	97	INTERVENTION	26.1017	237	54	215.333	67.3333	29	97	28	63.7	151.55	5	14	15	14	12	Hindu	350000	Least poor	39.2446	4	3.0525	0
50919	90	94	CONTROL	26.0583	240.533	47.8	214.433	65.6	29.8333	86	21	41.9	161	5	10	15	15	12	Hindu	420000	Less poor	36.0583	4	2.62	0
50920	90	100	INTERVENTION	26.036	241.3	48.7667	211.867	65.9	29.8333	94	24	48.9	153.1	5	3	15	12	14	Muslim	360000	Less poor	39.6075	3	2.895	1
50921	90	97	CONTROL	26.1769	218.667	46	195	62	22	100	27	52.1	152.65	4	15	15	12	12	Hindu	320000	Very poor	40.6055	4	3.22	1
50922	100	100	INTERVENTION	26.0418	235	46.5333	197.333	63.9	29.5333	97	22	58.2	161.35	5	12	15	12	12	Hindu	250000	Least poor	39.3275	4	2.8925	1
50923	95	103	CONTROL	26.344	241	47.6667	199	67	27	91	19	50.4	151.85	3	12	15	10	12	Hindu	200000	Very poor	38.344	4	2.615	1
50926	100	100	INTERVENTION	26.1279	259	51	203	70.3333	29	91	23	58.9	155.35	4	12	15	10	12	Hindu	150000	Least poor	38.4136	3	3.1225	1
50927	100	97	CONTROL	26.1153	233.667	49	197.333	68.3333	26	94	25	60.3	157.1	5	15	12	12	12	Hindu	250000	Poor	40.2582	4	3.0575	0
50928	90	97	INTERVENTION	26.0029	239	48.9	207.233	63.9333	30.0667	97	26	63.9	154.1	5	10	15	15	12	Hindu	250000	Very poor	37.1457	3	2.425	0
50929	105	97	CONTROL	26.052	241.333	54	205	72	26	100	28	61.5	153.8	3	9	15	6	12	Hindu	420000	Poor	40.1949	4	2.705	0
50930	90	97	INTERVENTION	28.6844						97	23	85.2	166.25	5	12	15	12	14	Hindu	350000	Poor	37.3987	3	2.415	0
50931	95	91	CONTROL	27.43						74	25	52.2	161.4	5	10	15	10	12	Hindu	250000	Least poor	40.2871	4	2.6075	1
50932	100	100	INTERVENTION	26.104	255.467	49.4333	228.667	68.2		86	27	45.9	151.25	3	15	14	15	12	Hindu	280000	Poor	37.5326	3	2.97	1
50933	105	107	INTERVENTION	26.0816	226.667	48	182.333	65	24	103	20	64.5	153.65	5	12	15	12	12	Muslim	350000	Least poor	38.3673	4	2.945	0
50935	105	100	CONTROL	27.6551						94	21	50.9	150.55	4	2	15	6	12	Muslim	200000	Very poor	40.3694	4	2.75	0
50936	100	100	INTERVENTION	26.1279	230.9	42.9333	198.633	62.7333	29.9	100	25	63.5	151.05	5	10	15	10	15	Hindu	120000	Least poor	38.5564	4	1.98	0
50937	95	97	INTERVENTION	26.0341	235.7	51.2667	213.733	64.2	29.6667	91	28	68	159.5	5	10	15	10	12	Hindu	300000	Less poor	38.6055	4	2.64	1
50938	100	103	INTERVENTION	26.1888	230	46	191.333	59	27	103	18	44.7	153.55	5	12	15	15	12	Hindu	300000	Less poor	38.3317	4	2.28	1
50939	85	85	CONTROL	26.5892		53		68		83	23	46	156	5	14	15	10	12	Hindu	180000	Poor	38.8749	3	3.4425	1
50940	95	97	CONTROL	26.0858	237	51.6667	186	67	27	106	19	56.6	150	5	8	15	15	12	Muslim	280000	Less poor	40.5143	3	2.79	1
50941	100	97	CONTROL	26.3361	245.8	48.1	221.467	68.1667	32.2333	91	27	56.7	153.85	5	15	15	15	12	Hindu	280000	Less poor	39.4789	4	3.3875	0
50942	90	94	INTERVENTION	26.0837	236.633	48.2667	216.733	64.4	30.1667	91	20	52.4	158.5	3	12	15	15	12	Hindu	250000	Poorest	37.798	4	2.735	0
50943	100	97	CONTROL	26.0007	233.333	46.2333	207.367	63.8	29.7667	97	27	65.6	159.35	3	10	15	10	12	Hindu	200000	Poorest	36.8578	4	2.22	0
50944	100	97	INTERVENTION	26.1831	230.6	49.0333	212.467	64.5	29.3333	100	24	48.3	154.45	3	6	15	10	12	Hindu	120000	Poorest	40.1831	4	2.675	0
50945	90	103	CONTROL	26.1677	236	46.0667	204.867	62.3667	29.8667	89	22	51.2	152.05	3	9	15	5	12	Hindu	108000	Poorest	40.7392	4	3.24	0
50946	100	107	INTERVENTION	26.0489	234.733	43.7	210.967	64.6333	30.5667	100	21	49.2	154.55	4	12	15	10	12	Hindu	210000	Poor	36.3347	4	2.2625	1
50947	105	107	CONTROL	26.1197	242.167	46.4333	206.333	64.9667	29.8	103	18	46	151.15	5	5	15	10	12	Hindu	120000	Poor	36.6912	4	2.18	0
50948	100	100	INTERVENTION	26.5539	256.467	48.5667	231.533	70.5	32.4333	100	30	52.2	152.55	4	12	15	17	12	Hindu	420000	Poor	38.4111	3	3.1725	0
50949	95	103	CONTROL	26.1895	236.267	45.5	209.167	64.5667	29.7333	106	24	56.4	159.35	5	17	15	15	14	Muslim	250000	Poor	38.4752	4	3.0075	0
50950	90	97	INTERVENTION	26.3536	239.933	48.7333	216.733	64.7	30.2	89	21	44.1	152.35	5	0	15	10	12	Hindu	200000	Very poor	39.4964	4	2.98	1
50952	90	94	INTERVENTION	26.5636	229	47	189	66	25	91	24	46	156.95	5	15	15	12	12	Hindu	150000	Very poor	36.8493	4	2.14	1
50953	95	103	CONTROL	26.9932		51	226.9	66		103	26	54	153.3	3	9	15	10	12	Muslim	280000	Very poor	38.5646	4	1.9225	0
50954	90	97	INTERVENTION	31.1079						86	21	48.7	159.8	3	10	15	15	14	Hindu	220000	Very poor	41.1079	3	2.9525	0
50955	90	97	CONTROL	27.1056						86	22	49.7	152.25	3	5	15	0	14	Muslim	150000	Least poor	38.677	3	3.2025	0
50956	95	103	INTERVENTION	26.0314	249.667	49	205.667	71.3333	25	103	23	42.2	159.5	5	5	15	8	12	Muslim	210000	Less poor	40.1742	3	3.3625	0
50957	100	97	CONTROL	26.0919	251.533	47.6	217.7	69.4667	29.4	94	25	66.5	159.55	5	12	15	15	12	Muslim	150000	Very poor	40.5205	3	3.1275	1
50958	105	107	INTERVENTION	26.1082	233.467	47.4667	211.5	62.4333	29.4667	103	25	50.2	156.8	4	12	15	12	12	Muslim	300000	Least poor	38.5368	3	2.76	0
50959	110	118	CONTROL	26.202	237.9	47.2	210.467	64.1667	29.7	112	21	48.9	156.1	5	15	15	12	12	Muslim	280000	Less poor	40.7734	3	3.3775	1
50960	90	94	INTERVENTION	26.2818	236.367	49.3333	215.1	64.3333	29.9667	97	28	54.8	160.85	3	12	15	12	12	Hindu	150000	Least poor	38.7103	4	3.0725	1
50961	90	97	CONTROL							100	23	54.7	167.25	5	15	15	15	12	Hindu	500000	Least poor	40.7099	4	3.325	1
50962	110	100	INTERVENTION	28.9655						91	18	46.9	151.35	3	0	15	10	14	Hindu	200000	Poorest	38.1084	4	2.74	1
50963	95	97	CONTROL	28.1436						83	27	46.2	159	4	5	15	0	12	Hindu	72000	Very poor	35.8579	4	2.15	0
50965	105	110	INTERVENTION	26.3303	235.267	47.0333	214.2	63.9667	30.4	121	24	46	153.4	4	10	15	10	12	Muslim	360000	Poor	39.1874	3	2.5825	1
50966	85	94	INTERVENTION	26.1674	237.333	50	206.667	64.6667	26	74	23	50.2	155.05	3	5	15	15	14	Muslim	250000	Least poor	36.596	3	2.6525	0
50967	100	103	INTERVENTION	26.6342	248.933	49.7	225.733	67.3667	31.6333	100	21	54.7	153.05	5	5	15	10	12	Muslim	180000	Very poor	40.2056	3	3.605	0
50968	105	110	CONTROL	26.0872	237.5	45.3	202.9	64.7	30.0333	97	23	50.9	159.35	5	8	15	10	14	Hindu	180000	Poor	40.8014	4	3.2875	0
50969	95	97	CONTROL	26.136	239.733	47.9	218.067	66.1667	30.7	89	26	47.8	153.9	3	12	15	8	13	Hindu	180000	Poorest	39.5646	3	3.32	0
50970	95	112	INTERVENTION	26.141	244.3	47.8667	214.833	66.7	30.5333	86	22	57.6	171.15	5	12	15	9	12	Muslim	250000	Very poor	37.9981	4	2.6275	0
50971	95	100	CONTROL	26.0797	239.6	48.7667	219.833	65.7	29.9333	89	23	54.4	154.35	3	12	15	10	14	Hindu	180000	Poor	36.6511	4	2.77	0
50974	105	115	INTERVENTION	26.0862	242	47.6667	206.033	65.1	30.3	103	21	60.1	158.25	5	15	15	10	12	Hindu	360000	Poor	38.5147	4	3.0725	1
50975	90	91	INTERVENTION	26.2626	240.333	43	200	70.3333	29	83	18	49.6	154.35	5	9	15	12	14	Hindu	280000	Poor	38.1197	3	2.875	1
50976	95	103	INTERVENTION	27.7856						97	19	55.2	154.1	5	12	15	15	12	Hindu	280000	Poor	39.9285	4	2.9725	1
50977	90	97	CONTROL	26.0858	245.633	46.0333	210.467	68.1667	30.9333	86	22	49.5	155.75	5	2	15	12	12	Hindu	158000	Very poor	39.3715	4	3.125	0
50978	100	110	INTERVENTION	27.5698						100	25	67.3	163.35	5	15	15	15	12	Hindu	150000	Very poor	39.7126	3	3.61	0
50979	95	103	CONTROL	26.3243	245.133	50.4333	218.5	69.5333	32.4667	106	25	69.9	151.35	5	17	15	17	12	Hindu	180000	Less poor	37.7528	4	3.155	0
50980	100	97	CONTROL	26.0276	235.433	47.8333	206.067	65.1333	29.9333	100	28	59.9	155.05	5	15	15	17	12	Hindu	180000	Less poor	39.1705	4	2.81	0
50981	115	115	INTERVENTION	26.1425	238	52.3333	188.667	66.3333	28	115	29	73.2	157.35	3	10	15	9	12	Hindu	250000	Poor	37.7139	4	2.895	0
50982	100	110	INTERVENTION	26.1284	243.567	46.7	212.333	65.0667	30.3667	97	30	53.8	154.25	5	15	15	12	12	Hindu	250000	Poor	38.8427	3	3.1575	1
50983	90	107	CONTROL	27.4286						97	25	53.8	164.55	4	12	15	13	15	Hindu	500000	Least poor	37.5714	3	2.9675	0
50984	90	94	INTERVENTION	26.1039		47.7	217.1	69.9		100	21	51.2	153.85	5	0	15	8	12	Hindu	250000	Least poor	39.9611	4	2.9925	0
50985	105	97	INTERVENTION	26.4747	252	54	214	71.3333	27	94	23	84.2	158.35	3	12	14	17	14	Hindu	216000	Very poor	39.6175	3	3.785	1
50986	95	107	CONTROL	26.2746	232.2	46.0333	193.3	61.4667	28.6	97	24	52.4	153.05	3	11	15	12	12	Hindu	180000	Very poor	40.1318	4	3.2775	0
50987	90	85	CONTROL	26.3236	250.533	48.8667	222.967	67.9	31.8	86	23	55	162.45	3	12	15	12	12	Hindu	150000	Very poor	41.0378	4	3.735	1
50989	95	110	INTERVENTION	26.6698	242.567	52.6	208.633	65.4	33.2	109	25	55.7	159.35	3	12	15	15	12	Hindu	300000	Less poor	39.0983	4	3.0925	1
50990	90	100	INTERVENTION	26.4962						79	24	57.8	158.85	5	12	15	10	12	Hindu	150000	Least poor	29.0677	3	1.3175
50990	95	97	INTERVENTION	26.4962						79	24	57.8	158.85	5	12	15	10	12	Hindu	150000	Least poor	29.0677	3	1.135
50991	100	97	INTERVENTION	26.0378	236.6	49.3	205.667	67.1333	29.8667	103	27	81.2	153.2	3	15	15	10	12	Hindu	280000	Poor	37.0378	4	2.18	1
50992	100	94	INTERVENTION	26.2582	250.633	47.5	231.067	68.7	31.7	103	23	54.1	163.45	4	15	15	15	12	Hindu	324000	Poorest	38.401	3	3.7525	1
50993	100	107	CONTROL	26.2776	237.167	47.3333	204.267	65.9	30.4333	91	26	51	158.4	5	10	15	12	12	Hindu	350000	Least poor	38.4204	3	2.7425	0
50994	90	94	CONTROL	26.1084	233.233	44.9667	200.1	63.6	29.3667	89	23	38.2	150.65	5	15	15	8	13	Hindu	280000	Less poor	33.1084	3	1.4175	1
50995	100	100	CONTROL	26.1384	238.6	48.7	218.233	66.3667	29.9333	89	20	57.2	156.05	5	0	15	12	12	Hindu	250000	Poor	38.4242	3	2.2725	0
50996	90	100	INTERVENTION	26.0178	250.233	49.2667	221.967	68.3667	30.4667	91	22	53.2	168.85	4	7	15	12	14	Muslim	250000	Very poor	36.5892	3	2.985	0
50997	100	100	INTERVENTION	28.0983						91	23	44.3	150.5	5	12	15	10	12	Hindu	150000	Poorest	39.3841	4	2.6275	1
50999	100	103	INTERVENTION	26.0848	234.533	48	205.367	64.3667	29.9667	100	24	61.4	150.65	5	10	15	9	12	Hindu	250000	Poor	37.3705	3	2.685	1
51001	105	100	INTERVENTION	26.0988	235.433	46.7667	205.1	63.6667	29	112	28	55.4	152.05	5	5	15	10	14	Hindu	250000	Least poor	37.8131	3	2.6475	1
51002	100	97	CONTROL	26.1384	239.667	48.7667	218.333	64.8	30.5	97	23	62.9	155.05	5	12	15	12	14	Muslim	350000	Least poor	39.2813	4	2.3075	0
51005	90	94	CONTROL	26.0027	231.367	45.6667	203.867	63.6667	29.1333	91	25	54.4	151.05	5	15	15	12	12	Muslim	500000	Least poor	37.717	3	2.87	0
51006	95	97	INTERVENTION	26.7999	241	48.9333	220.8	63.9	30.0333	97	23	44.9	152.25	5	10	15	12	14	Hindu	280000	Less poor	38.7999	4	2.74	1
51007	105	100	INTERVENTION	26.0346	238.467	49.0667	199.133	64.7	30.3333	94	30	49.1	150.2	5	15	15	17	14	Hindu	144000	Poor	36.0346	3	2.0425	0
51010	105	112	CONTROL							103	26	49.1	154.45	5	8	15	12	12	Muslim	360000	Least poor	38.6725	4	2.71	1
51011	70	88	INTERVENTION	27.5437						74	26	47.8	151.45	5	15	15	15	12	Hindu	240000	Less poor	32.9723	3	1.905
51012	85	97	CONTROL	27.751						89	27	57.9	150	4	7	15	8	12	Hindu	96000	Poor	40.3224	3	2.065	0
51013	105	94	INTERVENTION	26.0087	247.533	47.6667	214.5	66.3333	30.3333	103	21	57.2	158.75	5	15	15	9	14	Muslim	450000	Least poor	38.0087	3	2.965	1
51015	105	103	INTERVENTION	26.0137	244.467	48.2667	221.233	66.1667	31	94	28	70.8	153.95	5	8	15	17	12	Hindu	250000	Least poor	35.8708	3	2.8975	1
51016	105	97	CONTROL	26.0179	243.6	49.4	222.7	66.5	30.8	89	24	52.9	152.05	5	12	15	10	14	Hindu	280000	Less poor	35.1608	4	2.2675	0
51019	95	97	INTERVENTION	26.0787	237.667	46.7667	210.967	68.3	29.8667	86	19	49.2	156.25	4	10	15	15	12	Hindu	180000	Poor	38.3644	4	2.8	1
51020	95	94	INTERVENTION	26.0535	228.7	49.7	212.133	64	29.1	118	23	66.6	156.7	5	8	15	12	12	Hindu	264000	Very poor	37.0535	4	2.335	0
51021	85	94	INTERVENTION	26.3774	250.867	48.1	229.567	70.4	32.8	77	27	59.3	153.9	5	15	15	15	12	Hindu	300000	Poor	37.6631	3	2.955	0
51022	85	94	CONTROL	26.4664	242.1	47.8	216.633	66.1	30.1333	83	22	56.8	159.85	5	15	15	12	12	Hindu	250000	Poor	36.7521	4	2.1325	1
51027	105	112	CONTROL	26.8967	252.533	48.5667	218.5	67.6333	31.4333	109	23	50.2	154.35	5	14	15	15	12	Hindu	300000	Least poor	38.3253	3	2.82	0
51030	105	103	CONTROL	26.1546	237.667	48	204	67.3333	25	91	26	51.8	152.65	3	5	15	8	12	Hindu	108000	Poorest	38.5832	3	3.42	0
51031	95	94	CONTROL	26.4279	248.267	49.4333	218.567	63.7333	33.2333	100	27	52.6	154.05	5	10	15	15	12	Hindu	250000	Less poor	39.2851	4	3.14	0
51032	95	94	INTERVENTION	27.9911						94	23	68	158.95	5	12	15	10	14	Hindu	180000	Poor	39.1339	4	3.075	0
51033	100	110	CONTROL	26.0137	234	48.6667	196	67.6667	28	97	19	45.2	150.55	5	12	15	12	12	Hindu	250000	Less poor	38.2994	4	2.78	0
51037	95	100	CONTROL	26.8389	253.467	49.3667	226.3	69.4333	31.3667	79	22	40.2	151.75	5	12	15	12	12	Hindu	200000	Least poor	38.9818	3	2.9375	1
51038	100	107	INTERVENTION	26.3471	237.433	47.6667	213.433	64.6667	30.1	94	26	40	160.55	3	17	15	15	12	Hindu	200000	Very poor	38.3471	3	2.7925	1
51040	95	100	CONTROL	26.1177	239.767	45.5667	208.8	65.1667	30.1	94	20	53.9	158.25	5	12	15	12	12	Muslim	400000	Less poor	37.832	3	2.86	0
51041	100	100	CONTROL	27.9769						100	20	60.2	164.35	4	12	15	8	12	Hindu	150000	Least poor	39.9769	4	2.5925	0
51042	80	82	INTERVENTION	26.0554	233.867	48.6667	206.333	64.9	29.6667	74	25	69.4	150.3	3	12	15	15	12	Hindu	280000	Poor	37.3411	4	2.5325	1
51050	105	112	INTERVENTION	26.1639	239.267	50.0333	218.233	66.1333	30	100	22	50.4	152.65	4	10	15	10	12	Muslim	244000	Very poor	37.5925	3	2.525	1
51052	95	91	INTERVENTION	27.8089						89	23	47.1	154.35	3	15	15	10	12	Hindu	96000	Poorest	37.5232	3	2.7475	1
51054	105	107	CONTROL	26.0178	245.467	46.3	206.8	67.7	30.6667	100	25	49.5	153.15	5	15	15	15	12	Hindu	360000	Less poor	40.5892	3	2.59	0
51055	105	107	INTERVENTION	27.2538						100	26	62.6	155.05	5	12	15	15	12	Muslim	300000	Less poor	39.2538	4	2.18	0
51059	95	100	CONTROL	26.0872	238.2	48.7667	223	64.5	30.2667	103	27	50.2	152.6	5	17	15	10	12	Hindu	364000	Less poor	37.5157	4	2.99	0
51062	100	100	INTERVENTION	26.0308	237.6	48.4	212.6	63.7333	31.1	91	21	45	152.4	3	10	15	6	12	Hindu	120000	Very poor	37.6023	3	2.4925	1
51063	85	97	CONTROL	26.1384	236.267	46.7667	209.233	64.8333	29.5	74	20	46	155.8	3	10	15	10	12	Hindu	280000	Very poor	37.9956	4	2.5425	0
51064	105	112	INTERVENTION	26.4149	240.2	48.3667	217	65.8	30.4	100	29	57.6	150.45	4	15	15	8	14	Hindu	216000	Least poor	40.8435	4	3.205	0
51066	85	97	CONTROL	27.9582						89	25	48.4	155.95	5	15	15	12	12	Hindu	150000	Poor	36.5296	3	2.2975	0
51067	95	118	INTERVENTION	26.6366	247.6	46.0333	209.833	67.4667	30.8	91	20	46.4	155.85	5	12	15	15	15	Muslim	108000	Poor	35.0651	3	2.2575	1
51071	95	91	CONTROL	26.2046	242.7	47.1333	219.033	64.3	31	89	29	72.9	155.95	3	10	15	12	12	Hindu	240000	Very poor	38.9189	3	3.1625	0
51073	100	110	INTERVENTION	26.0679	246.667	46.1	203.733	67.1667	30.7	106	21	50.1	157.25	5	10	15	10	12	Hindu	120000	Less poor	38.4964	4	2.5	1
51075	105	100	INTERVENTION	26.0031	238.967	48.8	221.8	65.0667	30.1	97	23	54.6	150.35	3	9	14	10	14	Hindu	280000	Poorest	37.146	4	2.66	0
51077	105	100	INTERVENTION	26.0801	231.667	48.3333	197.667	64.3333	24	94	22	56.5	159.45	5	12	15	12	12	Hindu	250000	Least poor	37.223	3	3.03	0
51078	95	103	INTERVENTION	26.1384	237.733	49.3	213.1	66.2	30.5667	97	18	55.7	158.55	4	8	15	12	12	Hindu	150000	Least poor	38.4242	4	2.4025	1
51079	90	97	CONTROL	26.047	235.833	46.8	195.333	63.1667	28.8	89	18	45.3	156.65	3	10	15	10	12	Hindu	250000	Poor	38.047	4	2.5375	0
51082	95	97	CONTROL	26.464	250.333	53	201.667	67.6667	28	77	23	64.4	154.55	3	10	15	12	12	Hindu	108000	Poorest	39.1782	4	3.235	0
51084	95	107	INTERVENTION	26.2838	244.8	49	203.233	66.1667	30.4667	97	24	51.6	156.15	3	12	15	10	12	Hindu	308000	Poorest	38.7124	3	2.935	0
51085	90	100	CONTROL	26.1	245.9	45.5667	217.667	68	30.7333	77	23	49.6	152.75	5	10	15	10	12	Muslim	280000	Less poor	38.3857	3	2.9425	0
51086	90	97	INTERVENTION	27.5202						97	25	48.9	172.5	3	8	15	9	12	Hindu	240000	Poor	38.6631	4	2.775	1
51087	105	100	CONTROL	26.0453	241.633	46.8333	211.633	65.2	30.3667	97	30	47.1	156.3	5	12	15	15	12	Muslim	500000	Least poor	39.0453	4	3.17	0
51090	100	112	CONTROL							91	21	53.9	150.1	3	15	15	17	12	Muslim	200000	Least poor	41.6202	3	2.6	0
51094	105	97	INTERVENTION	26.0774	241	50	197.667	65.3333	29	100	21	39.1	151.55	5	10	15	15	14	Hindu	280000	Poor	37.6489	4	2.2025	1
51099	85	94	CONTROL	26.6856	248.1	49.1667	229.433	67.7333	31.8	79	21	47.7	155.85	5	10	15	10	12	Hindu	280000	Less poor	37.6856	4	2.31	0
51103	95	112	CONTROL	26.0458	232.333	46.0333	208.467	63.4	29.3667	106	20	64	163.5	5	12	15	15	12	Hindu	546000	Less poor	38.7601	4	2.425	1
51106	90	91	CONTROL	26.5861	244.5	50.6333	232.567	66.5	31.7	91	27	64.9	153.85	5	15	15	15	12	Hindu	150000	Less poor	38.1575	3	3.015	0
51108	90	97	INTERVENTION	26.0122	224.433	50.4	200.6	58.4667	26.6667	83	23	37.8	159.4	5	10	15	5	12	Hindu	180000	Very poor	38.0122	4	2.525
51110	105	110	CONTROL	26.0816	238.3	49.4333	215.767	64.9667	30.6667	91	24	55.2	160.35	5	8	15	8	15	Hindu	720000	Poor	38.7959	4	3.395	0
51115	90	91	INTERVENTION	26.518	234.267	47.3667	215.6	62.3667		86	23	48.7	157.65	5	12	15	12	12	Hindu	124000	Poor	39.2323	3	3.2975	1
51119	90	97	CONTROL	26.3093	242.4	50.6	224.967	67.1333	30.7667	103	22	45.1	157.45	5	15	15	15	12	Hindu	280000	Poor	37.0236	4	2.695	0
51120	90	97	INTERVENTION	26.0959	232.5	49.5333	216.2	65.1667	29.3667	91	19	39.5	157.85	5	10	15	10	13	Muslim	250000	Less poor	35.953	3	2.2625	1
51126	90	103	INTERVENTION	27.3668						100	24	63.4	161.3	5	12	15	15	12	Hindu	240000	Poorest	38.9382	3	2.845	1
51130	90	107	INTERVENTION	26.0746	238.667	50.6667	191	69	28	91	26	62.7	156.75	5	12	14	15	14	Hindu	250000	Least poor	37.0746	3	2.6425	1
51149	100	94	INTERVENTION	26.0302	233.067	46.7	204.767	63.9667	29.1	97	18	53.6	156.15	4	8	15	15	12	Jain	144000	Poorest	38.7445	3	2.32	1
51171	95	97	INTERVENTION	26.0342	236.1	48.4	220.767	63.8333	30.0667	103	21	58.9	151.55	3	12	15	15	12	Sikh	200000	Least poor	37.1771	4	2.4425	0
51172	90	97	CONTROL	26.153	241	48	199	67.3333	30	100
51185	105	118	CONTROL							103	30	56.6	156.1	3	12	15	12	12	Hindu	220000	Poorest	40.0378	3	3.775	0
51216	90	94	CONTROL	27.6855						74	22	44.2	150.45	3	8	15	5	12	Hindu	180000	Poorest	34.3998	4	1.7725	1
51217	95	97	INTERVENTION	27.3055						89	21	72	167	4	9	15	12	14	Hindu	150000	Least poor	39.0198	3	3.515	0
60154	90	97	CONTROL	28.0397						94	22	51	155.45	3	12	15	12	14	Hindu	220000	Very poor	42.1825	4	2.8925	0
60158	90	94	INTERVENTION	26.5892	232	49.3333	196	65.6667	27.3333	106
60167	70	79	CONTROL	26.7244	252.333	49	213	72.3333	30	74
60171	95	100	CONTROL	29.3654						100	21	67	158.1	5	10	15	12	12	Hindu	12000	Less poor	40.5082	3	3.255	1
60175	100	94	CONTROL	26.3741	225	47	194	64	26	91	23	47	155.2	5	11	15	9	12	Hindu	360000	Very poor	39.0884	4	2.82	0
60177	80	82	INTERVENTION	27.6925						71
60178	80	88	CONTROL	28.3519						68	25	43.9	152.85	3	12	15	10	12	Hindu	120000	Least poor	39.7805	3	3.615	1
60180	80	88	CONTROL	26.0224	241	51	192.667	70	29	74	25	52.3	161.05	5	15	15	15	12	Hindu	250000	Least poor	40.1652	3	2.865	0
60186	95	97	INTERVENTION	26.396	225	53.3667	191	66	25	100	22	48.5	151.25	5	12	15	10	12	Muslim	300000	Least poor	38.2532	3	2.8	1
60187	105	97	INTERVENTION	26.0178	232.667	46.1	200	66.3333	24	91
60189	90	97	INTERVENTION	26.4387	252	51.3333	227.667	68.3333	28	91	29	69.4	164.75	5	17	15	17	12	Hindu	360000	Least poor	39.153	3	3.4025	0
60190	75	85	CONTROL	26.2959	245.967	49.4667	217.5	68.5667	30.2333	86	19	43.6	154.35	5	5	15	8	14	Hindu	120000	Very poor	36.5816	4	2.2625	1
60191	100	97	CONTROL	25.977	232.333	46	180.333	64	27	106	24	40.3	154.65	5	12	15	6	15	Muslim	250000	Less poor	39.4056	3	3.345	0
60192	100	100	INTERVENTION	26.3572	230	46.6667	208.667	67.6667	25.3333	79	21	44.6	152.45	5	8	15	5	12	Hindu	145000	Poor	39.2144	3	3.145	1
60193	90	91	INTERVENTION	26.1767	233.433	43.2333	210.867	64.0667	29	71
60194	90	94	CONTROL	26.1603	241	48.3333	205.667	71	25.6667	91	23	48	156.55	5	10	15	10	14	Hindu	180000	Least poor	39.7317	3	2.835	1
60195	95	97	CONTROL	27.9605						91	26	62.7	154.85	3	18	15	15	11	Hindu	150000	Poor	40.3891	3	3.605	1
60196	100	97	INTERVENTION	26.895		53.3	197.3	68.8		91	23	59	162.15	5	15	15	15	14	Hindu	240000	Least poor	40.1807	4	3.1625	1
60197	90	88	CONTROL	26.3054	229	48	218	64	29	83	24	54.5	153.65	5	8	15	9	13	Hindu	180000	Least poor	38.4482	3	2.8075	1
60198	95	103	INTERVENTION	26.3705	251	50	228	68	32	103
60199	100	97	INTERVENTION	26.2959	246	49	193	68	28	97	23	53.7	160.2	5	12	15	15	12	Hindu	240000	Least poor	39.2959	3	3.115	1
60200	105	97	INTERVENTION	26.0131	250	47	205.333	70.6667	29	100	24	73.6	157.05	5	9	15	0	14	Hindu	360000	Least poor	39.8702	3	3.51	1
60203	90	97	CONTROL	26.504	225	49	200	60	27.3333	89	24	39.2	154.85	5	12	15	14	14	Muslim	960000	Least poor	38.2183	4	2.955	1
60204	90	88	INTERVENTION	26.2144	247.333	48	191.667	67.3333	30.3333	89	25	50.6	151.95	5	10	15	12	12	Hindu	120000	Less poor	36.0715	3	2.3275	1
60205	65	76	CONTROL							71	20	42.2	151.8	3	8	15	5	12	Hindu	120000	Poorest	37.6217	3	3.3	0
60206	90	100	INTERVENTION	26.6052	251.5	48.2333	225.3	71.4667	32.1	83	24	50.6	162.65	3	15	15	15	12	Muslim	120000	Least poor	41.6052	3	3.345	0
60207	85	94	CONTROL	26.8612	244	49	208	70	31	71	24	60.8	152.1	5	13	15	9	12	Hindu	180000	Least poor	40.5755	3	3.385	1
60208	90	97	CONTROL	25.906						91	22	53	155.75	5	12	15	10	13	Hindu	360000	Least poor	38.906	3	3.195
60209	95	97	INTERVENTION	26.4773	247.667	53	212	66	25	97	30	57.9	156.55	5	12	15	10	12	Muslim	240000	Less poor	37.0488	3	2.7	0
60210	95	100	INTERVENTION	26.5336	236	47	194	66	26	91	26	44.3	156.75	3	0	15	5	12	Muslim	120000	Very poor	38.8193	4	2.34	1
60211	80	91	INTERVENTION	26.4242	248	48	224	68		71	25	60.2	159.65	5	10	15	15	12	Hindu	240000	Less poor	40.1384	3	3.155	1
60212	105	88	CONTROL							86	23	66.3	154.85	5	12	15	12	12	Hindu	120000	Very poor		4	3.2	0
60213	90	91	INTERVENTION	26.8527	264.3	50.3333	232.1	74.3333	34.3	74	24	62	161.15	5	8	15	10	12	Hindu	360000	Least poor	37.2813	3	2.83	0
60214	90	94	INTERVENTION	26.3548	248	50	218	69	23	83	19	49.8	153.25	5	5	15	8	12	Muslim	224000	Least poor	39.6405	4	2.49	1
60215	100	100	CONTROL	26.2613	252.633	50.5	231.7	71.7	31.5	91	25	53	152.45	5	15	15	15	12	Hindu	450000	Least poor	36.1184	3	2.505	0
60217	95	97	INTERVENTION	27.9782						77	23	50.5	154.2	3	5	12	10	12	Hindu	120000	Poorest	38.9782	3	2.905	1
60218	90	85	INTERVENTION	26.6429	253.367	49.5333	222.4	68.2	30.6667	83	26	62.4	155.25	5	15	15	15	12	Hindu	350000	Least poor	36.3572	3	2.195	0
60219	100	100	CONTROL	26.7431	249.033	52.2	218.333	69.5333	31.8333	100	27	55.1	156.05	5	9	15	8	12	Hindu	120000	Poor	38.886	4	2.97	1
60221	110	97	CONTROL	26.188	240	45.6667	183.333	68	29	112	20	49	150.65	5	6	15	6	12	Muslim	180000	Least poor	38.7594	3	2.705	1
60222	105	94	INTERVENTION	26.6772	245	47	205	69	27	89	27	46.8	155.15	5	15	15	12	12	Hindu	600000	Least poor	37.9629	3	2.86	0
60223	90	88	INTERVENTION	26.4242	240.733	48.9667	226.5	64.9333	29.4333	94	27	67.4	155.3	5	15	15	10	12	Hindu	240000	Least poor	38.9956	4	3.03	1
60224	95	94	CONTROL	25.8552	252.5	50.6667	225.467	70.6667	31.7667		20	39.7	153.3	5	10	15	9	14	Hindu	240000	Less poor	38.9981	3	2.85	1
60225	90	94	CONTROL	28.5001						89	24	60.7	157.8	3	12	15	10	12	Hindu	120000	Poor	40.5001	4	2.88	1
60226	105	97	INTERVENTION	26.5816	248.8	50.5333	224.4	67.3333	31.1333	94	26	49.2	150.05	5	6	15	8	14	Hindu	84000	Less poor	38.5816	4	3.715	1
60227	105	107	INTERVENTION	27.3686						100	25	57.3	158.4	5	17	15	15	12	Muslim	180000	Least poor	39.7972	4	3.085	1
60228	95	97	CONTROL	26.9309	237.333	44	203.667	66.6667	26	89	23	48.8	154.05	5	12	15	12	12	Hindu	480000	Less poor	37.5024	3	2.6075	1
60229	105	88	CONTROL	26.2613	240.4	48.3333	213.267	65.2667	30.1	100	22	38.8	153.45	3	12	15	14	12	Hindu	120000	Poor	39.1184	3	2.82	1
60230	95	107	INTERVENTION	26.6194	246.133	47.2333	212	66.9333	30.8333	106	22	39.6	156.65	5	15	15	10	14	Hindu	150000	Least poor	38.9051	4	2.52	0
60231	90	100	INTERVENTION	25.0504	239.267	48.2667	204.533	65.5	28.5667	83	21	64.7	162	3	11	15	8	12	Hindu	180000	Very poor	36.3361	3	2.98	1
60232	90	103	INTERVENTION	26.3913	232.567	47.2333	199.233	68.5		83	26	64.5	162.45	5	12	15	15	12	Muslim	420000	Least poor	40.677	4	3.48	1
60234	100	97	CONTROL	27.6725						86	23	46.8	153.55	3	10	15	8	12	Muslim	144000	Very poor	38.6725	4	2.6	1
60235	85	88	CONTROL	26.502	252.067	50.5	232.333	68.0667	31.2333	77	25	50.6	164.5	3	15	15	18	12	Hindu	264000	Less poor	35.2163	3	2.855	0
60236	100	97	INTERVENTION	25.913	249.333	48.2667	219.333	71	23	97	27	69.1	160.2	5	12	15	10	15	Hindu	150000	Least poor	37.3416	3	3.045	0
60237	90	88	CONTROL	26.0364	239.1	47.1	215.533	64.3	29.9667	68	24	46.1	151.55	3	12	15	10	12	Hindu	140000	Poorest	40.0364	4	2.55	0
60238	85	97	INTERVENTION	25.8708	222.333	46	174.333	65.6667	25.6667	94	23	54.3	156.35	5	17	15	12	12	Hindu	250000	Less poor	39.1565	4	2.695	1
60239	105	97	CONTROL	26.1717	243	52.6667	197.667	75	29	94	24	60.9	153.85	5	12	15	15	12	Hindu	360000	Least poor	36.7431	3	2.755	0
60240	100	94	INTERVENTION	26.6373	240.733	49.6667	228.433	67.5	30.5	103	24	58.8	151.25	5	15	15	10	14	Hindu	250000	Least poor	38.6373	3	3.3	0
60241	95	94	INTERVENTION	26.055	239.733	48.2333	219.3	64.1333	27.6667	94	19	48.1	155.1	5	9	15	9	12	Hindu	96000	Poor	38.3407	4	2.79	0
60242	90	97	CONTROL	25.8932	238.433	47.2333	207.267	64.3667	28.7	83	22	64	153.1	5	12	15	7	13	Hindu	180000	Least poor	35.8932	4	2.175	0
60243	90	97	CONTROL	25.0907	224.1	43.0667	183.667	62.4		86	22	61.4	159.85	3	5	15	8	12	Hindu	144000	Less poor	39.2335	3	2.475	0
60244	90	91	INTERVENTION	26.5933	232	51	197	68	28	86	23	61.2	155.25	5	12	15	12	14	Hindu	300000	Least poor	37.0218	3	2.285	1
60245
60246	100	97	INTERVENTION	26.2882	240	49	234	64.3333	29.3333	103	30	64.5	165.75	3	12	15	18	12	Hindu	180000	Very poor	39.8596	4	3.29	0
60247	95	94	CONTROL	26.5326	241.033	48.5	214.033	65.9667	29.7667	94	28	54.4	156.35	5	12	15	10	12	Hindu	450000	Poor	38.104	4	2.195	0
60248	115	97	INTERVENTION	25.9467	240.5	45.5333	199.4	66.5333	30.7	103	25	52.5	153.55	5	15	15	15	12	Hindu	360000	Least poor	38.3753	3	2.965	1
60249	85	97	CONTROL	26.5755	240.2	48.2333	210.633	64.3	30.2667	91	23	34	152.25	3	12	15	10	13	Muslim	72000	Poor	40.004	4	2.2	1
60250	90	94	INTERVENTION	26.2861	253.233	47.1333	219.433	73.0333	33.2333	86	23	65.9	155.05	3	14	12	15	12	Hindu	225000	Very poor	37.5718	3	2.755	1
60251	100	97	CONTROL	26.1846	248.933	48.1667	195.667	67.6667	26	100	26	52.5	155.25	5	10	12	10	14	Hindu	250000	Poor	38.756	3	2.965	1
60252	85	94	INTERVENTION	26.2104	241.833	47.5667	212.633	64.5667		83	21	52	150.55	5	10	15	15	12	Hindu	200000	Less poor	37.639	3	2.465	1
60253	70	73	CONTROL							68	24	48.95	151.9	5	7	15	15	12	Hindu	120000	Very poor	37.9707	4	2.575	1
60254	95	97	INTERVENTION	26.3548	247.333	53.3333	212.667	66	28.6667	89	27	48	157.65	3	8	15	8	14	Hindu	130000	Poor	38.2119	4	2.5	1
60255	80	73	CONTROL	26.0535	242.167	48.0667	216.2	67.4	30.0667	68	26	47	153.85	5	12	15	15	12	Hindu	150000	Poor	40.4821	3	3.705	1
60256	100	97	INTERVENTION	26.148	239.667	48.3667	217.267	66.6667	30.2	106	25	67.6	150.6	5	15	15	12	11	Hindu	350000	Least poor	39.5766	3	3.095	1
60257	95	94	CONTROL	25.9653	254.467	49.5333	211.3	68.5667	30.5	91	25	48.7	153.65	5	12	15	8	12	Hindu	180000	Less poor	38.6796	3	2.82	1
60258	105	97	INTERVENTION	26.0342	223	50.3333	185	62.6667	26	91	24	44.5	155.65	3	5	15	9	12	Christian	100000	Poorest	39.8914	4	3.25	1
60259	90	94	CONTROL	26.732	253.667	55.3333	209.333	74	30	91	22	53.9	152.8	5	10	15	10	12	Muslim	180000	Poor	37.0178	3	2.45	0
60260	100	100	INTERVENTION	25.9467	223	53	213	64	25	91	26	62.6	149.95	3	5	15	5	12	Hindu	84000	Very poor	37.8038	3	2.705	0
60262	105	97	CONTROL	26.1647	235.667	47.3333	195.667	74	32.6667	103	27	56.1	157.95	5	11	15	16	12	Hindu	220000	Least poor	36.879	3	2.995	1
60263	90	97	INTERVENTION	25.9113	244.6	48.9333	217.667	66.2667	30.4667	86	24	63.6	152.1	3	12	15	12	14	Hindu	120000	Very poor	38.7685	3	3.515	1
60264	90	88	INTERVENTION	25.8004	239.267	48.0333	216.567	65.8667	30.0333	94	19	69.8	158.45	5	9	15	11	14	Hindu	240000	Poor	39.8004	3	2.295	1
60266	95	97	CONTROL	25.977	237.333	45.6667	174.333	63	26.3333	83	19	40.9	151.45	3	5	15	8	12	Hindu	144000	Poorest	39.1198	3	3.09	1
60267	90	94	INTERVENTION	26.3232	235.333	45.6667	203	66	26.6667	83	23	59.2	153.8	3	12	15	16	12	Hindu	180000	Less poor	40.0375	3	3.08	1
60268	90	94	CONTROL	26.4664	247.133	49.5333	222.8	66.5667	30.8333	94	26	54.9	153.05	5	8	15	8	12	Hindu	420000	Least poor	40.4664	4	2.89	0
60269	100	103	INTERVENTION	26.0037	241.367	51	235.167	65.1333	29.9	97	20	47.4	153	5	9	15	9	14	Hindu	96000	Less poor	40.1465	4	3.02	0
60270	100	107	CONTROL	26.1153	240	50	194	67.6667	28	91	25	57.5	154.85	5	12	15	17	12	Hindu	300000	Least poor	40.2582	3	3.015	0
60271	90	94	CONTROL	26.2479	234	45	179.333	64	27	97
60272	105	100	CONTROL	25.8605	207	46.3333	167	57	24.3333	103	21	47.7	153.05	5	15	15	14	15	Hindu	150000	Least poor	38.2891	4	1.975	1
60273	85	97	INTERVENTION	26.1088	251.767	50.3	218.267	68	31.7667	97	24	47.8	159.05	4	12	15	12	12	Sikh	240000	Less poor	38.2517	3	3.185	0
60274	90	91	INTERVENTION	26.7282	235.333	52	195.333	65.3333	28.6667	86	21	46	170	5	6	15	10	12	Hindu	360000	Least poor	40.5853	4	2.67	1
60275	100	97	CONTROL	25.9607	241.433	49.8	223.867	67.6333		94	25	56	157	5	5	15	9	12	Hindu	120000	Poor	39.1036	4	3.045	1
60276	100	94	INTERVENTION	27.502						100	21	41.4	155.25	5	15	15	15	14	Muslim	144000	Least poor	38.0734	3	2.665	1
60277	90	97	INTERVENTION	26.1647	229.333	49	177.667	60.6667	26	100	23	50.1	153.35	5	12	15	13	12	Hindu	550000	Poor	37.5933	3	2.72	0
60278	95	94	INTERVENTION	26.6202	230.333	47	203.667	67	23	89	27	43.3	150	5	12	15	15	12	Hindu	260000	Less poor	37.1916	4	1.745	0
60279	95	94	CONTROL	25.8859	239.533	39.3667	178.467	65.3333	29.9333	89	21	52.2	153.35	5	15	15	15	12	Hindu	180000	Poor	36.6002	3	1.63	1
60280	110	103	CONTROL	27.2286						91	29	56.6	156.45	5	15	15	12	12	Muslim	180000	Less poor	39.6572	3	3.07	1
60281	80	79	CONTROL	27.6868						62	26	57.4	159.45	3	10	15	12	12	Muslim	260000	Least poor	37.9725	3	2.97	0
60282	95	97	INTERVENTION	26.4136	238.333	44.3333	182.667	68.3333		89	21	38.5	156.35	5	13	15	12	12	Hindu	250000	Poor	37.5564	4	2.34	1
60283	100	97	INTERVENTION	26.037	249	48.6667	212.667	73	27.3333	89	26	70.9	160.8	5	5	15	9	12	Hindu	240000	Poor	39.6084	3	3.765	1
60285	95	94	INTERVENTION	26.3694	228.333	51	217	63	21	106	27	70.1	152.6	3	10	15	12	15	Hindu	100000	Poor	38.3694	4	2.765	1
60286	80	79	CONTROL	25.9512	243.6	48.8	220.2	65.3333	30.7	86	19	44.6	154.35	3	5	15	10	12	Hindu	160000	Poor	37.0941	3	2.6	0
60287	95	94	CONTROL	26.681	241.267	51.2	229.5	67.5	29.5667	83	26	63.3	157.15	3	12	15	10	14	Hindu	120000	Less poor	38.8238	4	3.34	0
60289	85	88	CONTROL	26.6429	259	45.6667	218	74.6667	26	71	23	56.9	154.35	5	14	15	15	12	Hindu	120000	Less poor	38.5001	3	2.82	1
60290	105	103	INTERVENTION	26.1532	249.467	47.4667	223.267	68.6	30.4667	97	27	59.9	163.3	3	10	15	12	12	Hindu	250000	Poor	38.7246	4	3.725	1
60291	90	94	INTERVENTION	26.1292	229	45	192	68.6667	25	89	21	49.6	154.5	5	8	15	10	12	Hindu	120000	Less poor	37.272	4	1.98	1
60292	90	94	CONTROL	26.4592	250	46.6667	220.667	70	30	94	18	57.8	165.4	4	12	15	11	15	Hindu	240000	Least poor	38.7449	3	3.16	1
60294	90	97	CONTROL	26.3572	249.5	48.5333	221.667	67.4333	28.6667	86	23	51	152.7	5	12	15	10	15	Hindu	120000	Least poor	38.7858	4	2.94	1
60295	100	100	INTERVENTION	27.5957						106	20	53	156.95	5	12	15	12	14	Hindu	960000	Less poor	37.8815	4	2.86	1
60296	105	94	INTERVENTION	25.7109	223	45	192	62	28	106	22	45.6	151.05	5	8	15	15	14	Hindu	360000	Less poor	36.8537	3	2.495	1
60297	110	100	INTERVENTION	26.2707	232.333	45	192.333	64.3333	27.6667	112	27	42.7	153.1	4	8	15	8	11	Hindu	84000	Poor	38.6993	4	3.09	1
60298	95	94	INTERVENTION	26.5515	232.933	46.7667	206.5	60.0333	29.2667	83	22	60.5	155.15	5	10	15	13	12	Hindu	360000	Least poor	37.8372	4	2.3625	1
60299	85	91	CONTROL	26.228	233.5	47.7	211.433	61.4333		86	23	46.4	154.85	3	7	15	12	12	Hindu	180000	Very poor	40.6565	4	2.96	0
60300	105	97	INTERVENTION	25.8973	235.667	52	206	66	28	91	24	54.7	156.6	5	15	15	15	14	Hindu	340000	Least poor	39.7544	3	3.385	1
60301	70	76	CONTROL	26.2614	234.333	50	209	67.3333	27	71	19	46.9	161.05	3	7	15	9	12	Muslim	120000	Poorest	40.2614	3	3.1025	0
60302
60303	100	94	INTERVENTION	26.0974	242.633	48.5667	222.333	67.4333	28.4	100	21	48.7	156.4	3	10	15	12	12	Hindu	180000	Poor	38.6688	4	2.7	1
60304	100	97	CONTROL	26.9228	244	45	205	68	30	91	22	44.2	152.15	5	15	15	15	12	Hindu	360000	Least poor	41.2086	3	2.865	0
60305	65	76	CONTROL	27.29						56	28	43.7	152.5	5	15	15	12	12	Hindu	240000	Least poor	40.8614	3	2.8325	1
60306	90	97	INTERVENTION	26.4806	246.233	47.9667	221.8	68.2667	30.7667	91	22	55.2	150.85	5	12	15	7	14	Hindu	350000	Least poor	39.052	3	2.805	1
60307	105	107	INTERVENTION	26.2824	240.5	50.4333	215.733	65.9667	30.5	121	25	64.5	159.25	5	12	15	12	14	Hindu	360000	Poor	38.711	4	2.8175	1
60308	95	100	CONTROL	26.4353	239.867	46.4	209	64.4667	29.8	97	20	61.6	151.3	3	8	15	12	12	Hindu	144000	Very poor	39.5781	4	2.6525	1
60309	85	88	INTERVENTION	29.1352						79	28	41.3	151.15	5	8	15	12	12	Hindu	144000	Poor	37.9923	3	2.5975	1
60310	100	100	CONTROL	26.3284	239.667	50.3333	220.333	71.3333	26.6667	91	19	54.9	154.35	5	9	15	10	12	Muslim	640000	Least poor	40.4713	4	3.9775	1
60311	100	97	INTERVENTION	25.9467	239.233	46.4	209.733	64.7	30.4	86	22	58.6	153.25	3	12	15	12	12	Hindu	120000	Poorest	37.0895	3	2.165	1
60312	100	100	CONTROL	26.401	250.467	48.1333	216	68.9667	30.4333	94	26	70.2	161.1	5	8	15	12	12	Hindu	120000	Less poor	39.401	3	3.155	0
60314	95	97	INTERVENTION	25.9108	239.633	47.9333	216.3	64.6667	29.8	91	22	50.1	158.35	5	15	15	14	12	Hindu	504000	Less poor	38.0537	3	2.63	0
60315	100	107	INTERVENTION	26.4258	233.233	45.4	201.033	64.3667	29.1667	97	22	38	160.45	3	12	12	10	14	Hindu	240000	Poor	37.4258	4	2.04	1
60316	110	97	CONTROL	26.2132	234.633	46.3333	213.733	62.7667	28.7667	103	26	52.5	157.1	3	12	15	7	14	Hindu	96000	Very poor	38.0704	3	2.69	0
60317	95	103	INTERVENTION	26.2163	249.667	50.3	224.133	67.3667	31.4667	94	22	51.1	150.95	3	10	15	10	12	Hindu	120000	Poor	36.9306	4	3.1	1
60318	95	100	CONTROL	26.2609	248	45	216	76	30	89	24	43.4	152.45	3	18	12	12	12	Hindu	220000	Less poor	39.5466	3	2.92	1
60319	100	97	CONTROL	26.526	238.167	46.8667	214.8	64.9667	29.8	100	28	56.5	150.05	4	15	15	15	12	Hindu	480000	Least poor	37.3831	3	2.755	0
60320	90	91	INTERVENTION	26.5037	239.567	46.6667	207.733	65.5333	29.8333	86	23	47.2	161.85	3	10	15	5	12	Muslim	120000	Poorest	37.6465	3	2.28	1
60321	100	97	INTERVENTION	27.2081						97	29	62.1	155.15	5	10	15	12	12	Hindu	144000	Very poor	35.0652	4	2.44	0
60323	95	97	INTERVENTION	26.3163	226	45	199	67	26	89	19	64.2	161.15	5	12	15	18	14	Muslim	480000	Least poor	37.602	4	2.425	1
60324	95	94	CONTROL	26.0581	226	47	188	77	27	89	28	46.1	159.25	5	15	15	12	14	Hindu	120000	Least poor	38.9152	4	2.79	0
60326	85	85	INTERVENTION	25.7647	235.333	46.8	206	63.9667	28.3667	74	26	61.6	153.65	3	15	15	12	12	Hindu	300000	Least poor	39.9075	4	3.045	0
60327	105	100	INTERVENTION	26.3406	244	55	206	72	27	112	25	50.2	156.45	5	18	15	18	12	Hindu	300000	Less poor	39.7692	4	3.21	0
60328	95	97	CONTROL	26.3344	238.7	48.9333	218.4	65.4667	30.4	83	23	47.8	152.05	5	15	15	15	12	Hindu	190000	Less poor	40.763	4	2.7525	0
60329
60330
60331	100	97	INTERVENTION	26.2609	234	51	190	68		94	23	56.8	158.6	5	10	15	12	13	Hindu	420000	Least poor	34.6894	3	2.0125	1
60332
60333	85	91	CONTROL	25.2375		41.7	195.6	65.7		79	21	45.8	153.2	3	10	15	10	14	Hindu	144000	Poorest	38.5232	4	2.7875	1
60334
60335	85	82	INTERVENTION	26.1839	239.967	51.3333	220.867	67.0333	31.4667	79	20	42.4	150.15	3	8	15	5	13	Hindu	180000	Less poor	34.8982	3	1.68	0
60336	100	103	CONTROL	27.6981						89	26	49.1	154.2	5	12	15	12	13	Muslim	98000	Poor	38.8409	4	2.825	1
60337	105	103	CONTROL	26.2168	248	51	210	71.3333	30	112	28	56.7	151.65	5	10	15	15	12	Muslim	200000	Least poor	36.931	4	2.6875	1
60338	80	79	CONTROL	26.4089	241.367	48.0667	208.8	65.7667	30.3	65	20	42.9	153.6	3	10	15	9	12	Hindu	180000	Poor	38.6946	4	2.385	0
60339	90	91	INTERVENTION	26.4123	249.833	49.4333	220.1	68.0667	31.7	112	26	45.3	151.65	5	0	15	8	12	Muslim	360000	Least poor	39.1265	3	3.015	1
60340	70	91	INTERVENTION	26.4136	238.833	47.6333	205.3	63	29.9333	71	30	80.7	171.65	5	10	15	10	14	Hindu	120000	Less poor	37.5564	3	2.315	1
60341	90	91	INTERVENTION	26.4341	223	53	190	68	26	97	26	64.6	156.55	5	10	15	11	13	Hindu	180000	Least poor	38.1484	3	2.73	1
60342
60343
60344	95	107	INTERVENTION	26.2128	237	53	203	66	27	91	25	51.8	154.75	3	10	15	15	12	Muslim	180000	Very poor	39.7842	4	3.255	1
60345	95	91	INTERVENTION	25.913	242	47	198	67	26	89	30	50.15	153.55	3	15	15	15	12	Hindu	250000	Least poor	39.3415	3	2.8875	0
60346	90	88	CONTROL	26.2694	238.667	47.0667	212.533	64.3	29.4667	83	30	58.8	150.5	5	15	15	15	12	Hindu	200000	Least poor	40.1265	3	2.8875	0
60347	85	91	CONTROL	26.4872	244.867	48.3	211	67.8667	31.1	89
60348	95	94	INTERVENTION	26.4156	239.533	46.3	213.067	64.5667	29.9333	91	25	62.3	157.1	5	12	15	12	14	Hindu	120000	Least poor	36.7014	3	2.0375	1
60349	95	94	INTERVENTION	26.4075	234.333	54.3333	188.667	73.6667	31	91	29	55	152.45	5	15	15	10	12	Hindu	100000	Least poor	38.5503	3	2.78	0
60350	95	97	CONTROL	26.2009	230.333	44	185.333	63.3333	29	103	25	53.1	150.5	4	15	15	17	12	Hindu	240000	Poor	40.2009	3	2.94	0
60351	95	88	CONTROL	26.5397	240.4	47.1333	213	66.3667	29.0333	94	26	63.6	154.4	3	5	15	5	14	Muslim	120000	Poor	40.1112	4	3.1825	0
60352	100	100	INTERVENTION	26.4701	236.667	49.6667	191.667	68.6667	28	91	22	50	155.45	4	12	15	12	14	Hindu	120000	Poor	40.6129	4	3.625	0
60353	90	97	CONTROL	25.5891	235.333	52.6667	191	68.3333	27	83	25	62.2	158.35	3	10	15	12	12	Hindu	120000	Least poor	39.1605	3	3.305	1
60354	90	94	INTERVENTION	27.5639						86	25	54.7	159.45	5	12	15	15	12	Hindu	144000	Less poor	37.1354	4	2.14	0
60355	100	100	INTERVENTION	26.2944	236	48.6667	186	69	26	112	25	51.9	153.75	5	15	15	15	12	Hindu	150000	Less poor	38.1515	4	2.5475	1
60356	100	110	CONTROL	26.3195	240.733	49.1667	211.867	64.6	29.9333	121
60357	95	94	INTERVENTION	26.3245	231	48	196	66	29	103	26	51	156.35	3	12	15	15	12	Hindu	18000	Poor	37.1816	4	2.38	1
60358	80	79	CONTROL	26.0614	241.133	47.2333	204.367	64.9667	29.7333	77	28	46.1	152.05	5	5	15	9	14	Hindu	250000	Least poor	39.6329	3	2.57	1
60359	95	100	INTERVENTION	26.4123	233.3	47.2333	211.3	63.1333	28.9333	89	27	51.6	152.1	3	15	15	15	12	Hindu	180000	Less poor	37.4123	3	2.05	0
60359	85	85	INTERVENTION	26.4123	233.3	47.2333	211.3	63.1333	28.9333	83	27	51.6	152.1	3	15	15	15	12	Hindu	180000	Less poor	37.4123	4	1.795	0
60360
60361	105	94	CONTROL	26.5677	258	53	198	76	30	86	23	43.5	150.8	5	15	15	15	12	Hindu	240000	Poor	39.9962	3	3.3175	1
60362	90	100	CONTROL	26.4983	240.133	47.8333	206.267	65.5667	30.5667	94	24	44.5	150.05	3	10	15	12	12	Hindu	120000	Poor	39.9269	4	2.85	1
60363	90	88	INTERVENTION	26.4474	242.4	50.6667	217.1	64.9333	30.4333	89	26	49.3	153.85	4	17	14	18	12	Hindu	480000	Least poor	37.3046	4	2.4375	0
60364	90	103	INTERVENTION	26.1991	240.8	48.4333	218.567	65.1	30.2667	100	24	79.7	160.6	5	12	15	15	12	Hindu	420000	Least poor	40.3419	3	3	1
60365	85	88	INTERVENTION	26.4972	247.667	47.6667	220.167	67.7	30.8	79	22	44.6	152.55	5	12	15	12	12	Hindu	480000	Less poor	39.0686	3	2.76	1
60366	100	97	CONTROL	25.9769	246.667	48	202.333	72	28	91	24	68.8	165.05	5	11	15	12	12	Hindu	240000	Less poor	40.1197	3	3.67	0
60367	90	100	CONTROL	27.8032						94	30	48	158.15	5	15	15	18	14	Hindu	240000	Least poor	38.8032	4	2.795	1
60368	105	97	INTERVENTION	26.4848	240.3	47.6	220.767	64.4	30.2	106	26	49.6	154.75	4	12	15	10	14	Hindu	180000	Less poor	35.7705	4	2.635	1
60369	90	85	INTERVENTION	26.8213	251.333	52.6667	213.333	73.3333	30.3333	86	20	56.3	156.7	5	15	15	12	12	Hindu	350000	Poor	40.2498	3	3.78	1
60370	95	94	CONTROL	26.2908	248.467	49.7	219.667	66.4333		91	22	49.3	150	5	10	15	10	12	Muslim	200000	Less poor	38.7193	4	2.5925	0
60371	90	97	CONTROL	26.0374	236	48	190	70	26	86	26	53.2	153.3	5	10	15	10	14	Hindu	250000	Least poor	40.3231	4	3.4425	0
60372	100	100	INTERVENTION	26.4766	243.4	47.1667	212.133	65	30.3667	103	28	69.5	156.25	4	15	15	17	12	Hindu	120000	Very poor	39.9051	3	3.415	1
60373	95	94	INTERVENTION	26.0914	246	51.6667	201.667	71	28.3333	97	27	38.2	152.4	4	5	12	10	12	Hindu	180000	Poor	38.6628	4	3.075	1
60375	80	85	CONTROL	25.9107	236.1	46.2667	206.967	65.1	29	79	27	48.5	156.05	5	17	15	15	12	Hindu	144000	Least poor	39.3392	3	3.06	0
60376
60377	100	97	INTERVENTION	25.8898	238	47	197	69	27	91	19	43.9	161.55	5	9	15	12	12	Muslim	120000	Less poor	36.8898	3	2.385	1
60378	95	107	INTERVENTION	26.0476	233.067	47.8333	211.367	63.4	29.1667	97	25	56.1	153.05	5	17	15	17	12	Hindu	250000	Least poor	39.9047	3	3.1075	1
60379	80	94	CONTROL	26.9132	250.033	50.6	222.2	67.6333	31.4	53	26	59.6	150.65	5	8	15	7	12	Hindu	240000	Least poor	40.6275	3	3.1025	0
60380	95	107	INTERVENTION	25.9037	243.467	48.3333	216.9	64.9	30.5667	97	24	55.6	154	3	8	15	10	12	Hindu	120000	Poor	38.1894	4	2.945	1
60381
60382	100	103	INTERVENTION	26.5235	241.7	50.0333	215.9	65.4667	30.9333	106	24	47.5	156.05	5	10	15	6	12	Hindu	150000	Least poor	37.3807	4	2.525	1
60383	85	79	INTERVENTION	27.9224						83	22	61.2	151.65	5	4	15	9	12	Hindu	300000	Less poor	38.7796	4	2.4275	1
60384	90	97	CONTROL	26.3021	242	48	192	71	25	94
60385	85	100	CONTROL	26.033	221.6	43.9333	197.567	60.5667	26.9	83
60386	105	97	CONTROL	27.9851						91
60387	95	94	INTERVENTION	26.8123	246	53.3333	194.667	68.3333	27	94	18	48.8	152	5	12	15	12	14	Hindu	280000	Poor	40.098	3	3.7675	1
60388	85	100	INTERVENTION	26.3774	233.2	47.7	218.1	64.0333	29.6	91
60389	95	103	CONTROL	26.1159	228.333	47.6667	190.667	63.3333	25.6667	89	23	48.7	156.35	5	10	15	15	12	Hindu	168000	Least poor	37.4016	3	2.4225	0
60391
60393	95	94	INTERVENTION	25.9086	234.267	48.1	219.867	64.0333	29.3333	100
60394	90	94	INTERVENTION	26.1647	240.333	48.7	209.867	65.4333	30.4333	86	25	62.1	156.35	5	15	15	12	15	Muslim	250000	Least poor	38.5933	4	2.7125	1
60395	85	91	CONTROL	25.8878	233.833	47.9667	218.533	65.6667	29.2333	91	27	61.4	151.25	3	10	15	10	12	Hindu	144000	Poor	40.4592	4	3.5975	1
60396	90	94	CONTROL	26.2452	233.333	48.3333	212.333	63	23.3333	91	28	73	158.65	5	10	15	10	12	Hindu	360000	Least poor	37.1024	4	2.78	1
60397
60398	85	88	INTERVENTION	27.8529						65	20	41	152.25	5	14	15	10	12	Hindu	360000	Least poor	34.8529	4	1.56	0
60399
60400	90	97	CONTROL	27.4328						91	25	65.8	151.2	5	3	15	8	12	Hindu	360000	Less poor	38.0043	3	2.67	0
60401	95	94	INTERVENTION	25.9238	233.333	48.6667	207	64.6667	24	97	24	62.9	151.5	5	15	15	12	12	Hindu	120000	Poor	40.2095	4	3.0525	1
60403	90	103	INTERVENTION	26.3419	238.133	49.3667	218.033	66.2667	29.9667	97	22	50.1	152.25	3	15	14	12	14	Hindu	120000	Less poor	40.3419	4	3.0575	0
60404	85	97	CONTROL	26.875	245.333	49.3333	216.633	67.0333	31.4333	91	30	46.1	151.1	3	8	15	6	14	Hindu	120000	Poorest	37.1607	4	2.235	1
60405	105	100	CONTROL	27.0241						91	30	43.2	150.3	3	8	15	0	12	Muslim	140000	Poor	38.7384	4	2.2025	1
60406	90	103	INTERVENTION	26.4089	238.367	48.6667	222.733	64.6	29.3333	100	18	50.3	154.65	5	9	15	12	12	Hindu	320000	Poor	37.266	4	2.4975	1
60407	95	110	INTERVENTION	26.1868	247.667	47.6667	217.667	75.3333	25	89	19	51.3	151.7	3	12	15	12	13	Hindu	120000	Poorest	39.1868	3	3.6675	1
60408	95	85	CONTROL	26.5816	242.467	47.6	221.133	65.7	30.6	100	22	61.1	155.95	4	12	15	12	12	Hindu	360000	Least poor	39.4387	4	2.9025	1
60409	95	97	INTERVENTION	26.2485	258.6	51.5667	234.4	69.3333	30.5333	100	22	51.8	154.35	5	14	15	16	12	Hindu	240000	Least poor	37.3913	3	3.215	0
60410	105	97	INTERVENTION	26.3311	252.6	48.5	225.933	69.9667	31.5	89	21	45.8	155.45	5	2	15	5	12	Hindu	300000	Very poor	39.474	3	3.5275	1
60411	95	97	CONTROL	26.4123	240.4	47.1	216.967	65.1667	30.7	83	29	60.3	151.45	5	14	15	12	12	Hindu	168000	Least poor	39.698	3	2.7425	0
60412	85	88	CONTROL	26.3471	240.367	49.8333	217.833	66.4	29.9667	91	22	51.1	154.5	5	9	15	12	14	Hindu	230000	Least poor	39.7757	4	2.8675	0
60413	95	97	INTERVENTION	26.0691	245.933	48.1667	222.667	67.1	29.6667	91	22	50.1	152.4	5	10	15	12	12	Hindu	145000	Least poor	39.7833	3	3.985	1
60414	70	94	CONTROL	26.3098	238.133	48.5667	214.5	64.9667	29.2333	77	24	53.5	150.75	5	7	15	12	12	Hindu	340000	Least poor	37.5955	3	2.2475	0
60415	90	97	CONTROL	26.4697	237.533	48.5667	215.333	64.4667	30.0667	97	20	59.7	159.75	5	0	15	10	14	Hindu	260000	Less poor	40.4697	3	3.1675	1
60416	100	110	INTERVENTION	26.1391	229.867	45.9667	206.367	61.9333	28.7333	97	25	47.3	159.45	5	8	15	12	12	Muslim	144000	Poor	39.9963	3	2.3525	0
60417	90	94	CONTROL	27.1959						89	21	49.1	156.55	3	12	15	10	12	Hindu	120000	Poorest	40.053	4	2.6625	1
60418	85	97	INTERVENTION	26.6215	243.333	51.3333	218.333	71.3333	27.3333	86	30	72.9	159.4	3	8	15	12	14	Hindu	120000	Very poor	39.4787	3	3.025	1
60419	95	103	CONTROL	26.175	239.2	46.6667	219.9	64.6333	30.5667	103	26	54.1	150.15	5	10	15	10	12	Hindu	230000	Least poor	39.8893	3	3.065	0
60421	95	100	INTERVENTION	26.1476	244.033	46.1333	201.233	64.5667	29.9333	107	21	47.2	153.55	5	10	15	13	12	Hindu	340000	Less poor	40.0048	4	3.06	0
60422	95	97	INTERVENTION	27.3563						94	27	52.9	154.7	5	15	15	17	12	Hindu	500000	Less poor	38.9277	4	2.5975	1
60423	95	100	CONTROL	26.205	232.933	47.0333	212.2	64.5667	29.2	115	25	48.6	154.7	5	14	14	15	12	Hindu	180000	Least poor	38.7765	4	2.79	1
60424	100	103	INTERVENTION	26.4224	247.067	50.3667	221	68.3	31.4667	100	23	72.3	162.4	3	10	15	8	12	Hindu	120000	Less poor	37.9939	3	2.925	1
60425
60426	100	103	INTERVENTION	26.2388	221.333	45	184.667	58.6667	24.6667	86	22	36.2	151.5	3	10	15	10	12	Hindu	250000	Least poor	38.953	4	2.5475	1
60427	100	97	CONTROL	26.3035	236.7	47.4	211.733	63.7333	29	100	24	50.7	160.75	5	15	15	15	12	Hindu	195000	Very poor	40.3035	4	2.4575	0
60429	85	88	INTERVENTION	24.9521	229.6	46.2333	204.533	63.6	29.1667	103	25	58.6	155.35	5	12	15	12	12	Hindu	240000	Poor	37.5235	4	2.7825	0
60430	80	91	CONTROL	25.9878	231.267	45.1333	204.4	61.5667	28.8333	86	22	47.8	153.05	5	13	15	9	14	Hindu	300000	Less poor	38.2736	4	3.0575	0
60431	100	100	INTERVENTION	26.9443	238.9	50.4667	207.7	65.4	30.9333	86	23	61.2	154.85	5	10	12	10	12	Hindu	144000	Poor	37.23	4	2.345	1
60432	95	94	CONTROL	25.9388	248.3	49.2	224.467	69.4	31.1667	79	28	55.5	158.45	3	3	15	12	12	Muslim	144000	Poor	39.3674	3	3.65	1
60433	95	97	INTERVENTION	26.4663	214.667	50.3333	205.333	61.3333	27.3333	97	22	59.5	159.25	5	14	15	15	12	Hindu	360000	Less poor	38.3234	4	2.865	0
60434	80	88	CONTROL	26.6373	255.4	50.6	226.5	70.6		86	22	35.9	154.4	5	12	15	15	14	Hindu	450000	Less poor	37.0658	3	3.1575	0
60435	85	91	INTERVENTION	26.4766	259.633	49	228.3	69.9333	33.1333	97	26	44.2	155.8	5	10	15	10	14	Hindu	300000	Least poor	38.3337	3	2.8825	1
60436	80	94	CONTROL	26.4525	222.667	51	188.667	67		77	25	54.9	152.05	3	9	15	11	15	Hindu	120000	Least poor	38.0239	4	2.7675	0
60437	85	94	INTERVENTION	25.8032	223.067	41.7	187.567	60.3	26.9	79	19	42	154.5	5	0	15	15	12	Muslim	180000	Very poor	40.2318	4	2.5925	1
60438	100	94	CONTROL	26.2256	243.467	48.2667	219.733	66.5667	30.3667	94	23	53.3	154.65	5	8	15	10	13	Muslim	125000	Less poor	38.9399	4	2.63	0
60439	95	103	INTERVENTION	25.8619	237.733	45.7667	201.8	62.8667	29.8333	112	29	48.1	153.15	5	17	15	15	11	Hindu	240000	Least poor	38.2905	3	2.3825	1
60440	85	85	CONTROL	26.4215	232.967	45.8667	203.3	63.3333	28.9333	86	21	60.3	154.7	5	6	15	8	11	Hindu	250000	Poor	37.7072	3	2.475	0
60441	95	94	CONTROL	26.4905	228.333	50	188.667	65.6667	26	100	29	41.1	150.3	5	17	15	15	12	Hindu	144000	Very poor	39.2048	4	2.515	1
60442	90	91	INTERVENTION	25.8596	244.167	47.2667	220.633	65.8667	29.8667	83	23	47.4	164.25	5	5	15	10	12	Hindu	150000	Less poor	39.1453	3	3.7975	1
60443	95	97	INTERVENTION	26.095	243.6	52.5667	212.7	66.5667	32.4333	94	29	57.6	150.6	3	12	15	6	13	Muslim	96000	Poorest	39.5235	3	3.2775	0
60444	85	97	CONTROL	26.5964	242	42.9667	199.433	64.7333	30.8	89	23	53.6	151.1	5	12	15	12	12	Hindu	253000	Less poor	37.3107	3	1.79	1
60446	100	100	CONTROL	26.3411	241.5	48.4333	208.467	64.5	30.4667	86	22	60.5	156.55	3	6	15	15	12	Hindu	240000	Less poor	41.1982	4	3.21	1
60447	105	107	INTERVENTION	26.3419	232.467	46.5333	217.467	64.4667	30.5	94	25	56.9	157.55	5	12	15	10	14	Hindu	144000	Less poor	37.6277	4	2.0525	1
60448	95	97	INTERVENTION	26.5326	240.667	48.3333	198.333	68.6667	28.6667	97	30	46.5	155.55	3	15	15	15	12	Hindu	180000	Least poor	40.3897	4	3.13	1
60449	90	97	INTERVENTION	26.6377	249.367	50.5667	221.567	68.1667	31.5	97	20	44.8	156.25	5	14	15	18	12	Muslim	380000	Least poor	39.6377	3	3.185	1
60452	100	91	CONTROL	25.9828	223.333	46.3333	194.333	62.6667	21.3333	115	25	47.1	161.35	5	12	15	12	12	Hindu	120000	Poor	41.1256	4	2.97	0
60453	90	82	CONTROL	27.9134						83	30	64.4	153.8	5	12	15	12	11	Hindu	180000	Least poor	39.1991	4	2.845	0
60454	90	97	INTERVENTION	25.9856	242.333	47.3333	204.667	66.6667	22.6667	91	25	44.2	155.55	5	8	15	10	15	Hindu	150000	Poor	38.557	3	2.97	1
60455	90	91	INTERVENTION	26.4292	244.667	51.6667	188.667	73.6667	28.3333	89	19	47.2	164.35	3	14	15	12	12	Hindu	200000	Poorest	40.1435	3	2.95	0
60456	90	76	CONTROL	26.3807	239.9	49.2	220.433	64.0333	30.3333	71	23	40.7	150.05	5	12	15	9	12	Hindu	250000	Less poor	38.8093	3	1.9875	1
60459	95	107	CONTROL	26.4525	237.133	48.7	219.067	64.3333	30.1	94	19	57.9	164.1	5	8	15	12	12	Hindu	240000	Very poor	37.3097	3	2.35	0
60460	90	97	INTERVENTION	26.4292	239.367	47.4333	207.5	65.5333	31.5	100	19	42.5	155.45	5	9	15	11	12	Hindu	120000	Poorest	39.0006	4	2.9625	1
60461	80	88	INTERVENTION	26.1647	231.2	45.7	205.233	61.8667	29.4	77	23	45.4	150.35	3	15	15	17	12	Hindu	260000	Very poor	40.1647	4	2.725	0
60462	85	88	CONTROL	30.8306						77	23	38.7	152.5	3	10	15	12	12	Hindu	180000	Very poor	39.6878	3	2.4325	0
60463	95	97	CONTROL	26.0535	242.067	46.4667	220.2	65.4333	29.8333	94	28	49.3	156.6	5	15	15	17	12	Hindu	450000	Least poor	40.7678	3	3.995	0
60464	100	94	INTERVENTION	26.1933	252.333	51.3667	222.467	64.6	30.5333	94	24	62.4	153.25	3	10	15	10	12	Hindu	120000	Very poor	38.9075	3	3.215	1
60465	95	103	CONTROL	25.8759	228.667	48.3333	211.333	68.3333	24.6667	121	22	60.9	160.35	5	15	15	12	12	Hindu	450000	Less poor	39.8759	4	2.77	1
60467	90	91	INTERVENTION	26.4292	250.333	50.6667	222	72.6667	28.6667	86	27	59.5	155.95	3	9	15	10	12	Hindu	150000	Very poor	40.0006	3	3.7525	0
60468	90	97	CONTROL	26.14	240.667	45.4667	207.467	69.6667	28.8667	94	20	47	151.55	5	12	15	9	12	Hindu	250000	Least poor	39.9971	3	2.97	0
60469	95	100	INTERVENTION	26.5857	228.667	50.6667	202.667	65.3333	25.6667	97	21	41.1	154.75	5	8	15	9	12	Hindu	240000	Poorest	35.3	3	2.015	0
60469	100	94	INTERVENTION	26.5857	228.667	50.6667	202.667	65.3333	25.6667	100	21	41.1	154.75	5	8	15	9	12	Hindu	240000	Poorest	35.3	4	1.6475	0
60470	100	94	CONTROL	26.636	243.267	49.7	220.1	66.3667	30	100	26	46.9	152.45	3	15	15	15	12	Muslim	144000	Poorest	32.7788	4	1.5275	0
60471
60472	100	97	CONTROL	26.2904	228.667	47.6667	197.667	63.3333	24.3333	86	27	61.6	160.55	5	17	15	15	12	Hindu	528000	Least poor	41.4332	3	3.7825	0
60473	90	88	CONTROL	26.5963	243.667	55	178.333	68.6667	28	89	20	62.6	152.05	5	10	15	10	12	Hindu	150000	Least poor	32.1677	3	1.5375	0
60474	95	100	CONTROL	26.1998	236.167	45.7	204.433	65.0667	29.1333	91	28	57.1	155.35	3	12	15	15	12	Hindu	120000	Poor	40.6284	4	2.8	0
60475	100	100	INTERVENTION	28.8811						89	22	57.6	157.85	5	12	15	15	14	Hindu	240000	Poor	37.3097	3	2.89
60476	75	91	INTERVENTION	26.9046	252.433	47.5667	207.567	70.6333		65	27	51.9	157.05	5	15	15	15	12	Hindu	600000	Least poor	38.7618	3	2.53	1
60477
60478	90	94	INTERVENTION	26.2378	244.667	51.6667	210.333	67.6667	25.6667	91	22	52.9	151.05	5	5	15	8	12	Hindu	360000	Very poor	37.6664	3	2.63	0
60479	90	88	CONTROL	26.4707	245.433	47.4667	215.467	70.4667	30.8	83	20	43.8	154.35	5	12	15	15	12	Hindu	200000	Poor	38.8992	3	2.055	1
60480	100	97	INTERVENTION	25.9634	228.333	50.6667	198.333	63.6667	28.6667	97	29	62.5	163.45	5	8	15	10	12	Hindu	220000	Less poor	40.392	3	3.7175	0
60481	100	100	CONTROL	26.3987	246	44.6667	212	68	29.3333	97	22	43.1	151.4	3	5	15	10	12	Hindu	144000	Very poor	38.9701	4	3.3325	1
60482	105	97	INTERVENTION	26.0617	247.5	46.5	215.367	68.5	29.5	103	21	42.5	153.35	5	12	15	10	12	Muslim	260000	Very poor	38.2046	3	2.8875	1
60483	95	94	CONTROL	26.1565	234	49	204	69	28	91	28	70.7	162.55	3	10	15	5	12	Muslim	120000	Poorest	39.8708	4	3.415	0
60484	95	85	INTERVENTION	26.5439	233	48.6667	200	64	27	94	24	46.6	151.6	3	8	15	17	12	Muslim	250000	Least poor	36.6868	3	2.1275	0
60486	90	91	INTERVENTION	26.0328	238.7	48.3667	207.267	65.1333	29.9	86	22	55.5	159.65	3	12	15	12	12	Hindu	150000	Less poor	39.1757	3	2.9525	1
60487	90	94	CONTROL	26.4664	251.5	47.5	216.667	67.5667	30.8667	86	18	43.9	151.1	3	2	15	10	12	Hindu	180000	Poorest	38.4664	3	2.3775	0
60488	95	107	INTERVENTION	26.0812	243.533	49.4333	210.533	67.3667	29.4333	91	19	40.8	156.6	5	10	15	8	14	Hindu	120000	Very poor	40.224	4	3.04	1
60489	95	94	INTERVENTION	26.5294	233.333	49.2667	200.2	62.5333	29.1	89	26	56.2	152.7	3	0	15	8	12	Hindu	120000	Poorest	40.1009	4	2.73	1
60490	85	85	INTERVENTION	26.1964	240.733	48.8	218.4	64.5667	29.6667	91	24	52.8	150.35	3	6	15	5	14	Hindu	120000	Less poor	38.3392	4	2.7075	1
60491	100	94	CONTROL	26.2105	264.5	47.5667	215.5	75.4333	30.5667	86	22	56.3	150.9	5	11	15	12	15	Hindu	180000	Least poor	40.2105	3	3.34	0
60492	105	103	CONTROL	26.2183	249.467	51.4	224.567	69.5333		83	27	64.7	150.45	5	9	15	12	14	Hindu	286000	Least poor	38.7897	4	3.0725	1
60493	85	88	CONTROL	25.9982	240.667	46.6667	180.333	68.3333	27.6667	77
60494	90	91	INTERVENTION	25.8663	245.9	45.9667	208.167	66.4667	30.8667	86	18	46.4	154.3	5	12	15	15	12	Hindu	280000	Less poor	38.7234	3	3.145	0
60495	90	100	CONTROL	25.9953	233.333	44.6667	184.667	67.6667	28.3333	97	23	49.3	166.35	5	10	15	10	12	Hindu	108000	Less poor	38.8524	4	3.055	0
60496	90	88	INTERVENTION	25.9059	231.433	45.7	209.433	61.7667	29	83	28	52.2	151.75	5	12	15	7	14	Hindu	360000	Poor	39.4773	3	2.6625	1
60497
60499	90	94	CONTROL	26.4664	232.967	48.5	215.433	63.7	30.4333	89	27	73.5	152.25	3	2	15	10	14	Muslim	200000	Less poor	38.895	4	2.3925	1
60500	80	91	INTERVENTION	25.9059	232.067	47.2667	204.533	63.3667	28.7667	89	21	52.9	157.55	5	12	15	11	12	Hindu	180000	Poor	40.1916	4	3.4475	1
60501	100	94	INTERVENTION	25.9002	239.367	48.4667	212.7	67.5333	30.8333	115	24	47.6	155.45	5	9	15	10	13	Hindu	120000	Poor	38.4717	3	3.04	0
60502	90	91	CONTROL	25.9792	242.433	45.5	211.533	65.5333	30.5	89	22	53.3	151.45	5	10	15	12	12	Hindu	300000	Poor	39.6934	3	2.89	0
60503	90	88	CONTROL	25.9956	230.433	45.4333	213.567	64.8333	29.6667	86	21	46.6	153.6	3	9	15	5	12	Muslim	140000	Less poor	40.1384	4	3.1475	1
60504	90	97	INTERVENTION	26.7199	242.333	48.7	213.133	66.4667	30	94	25	72.5	159.5	5	10	15	12	12	Hindu	120000	Very poor	36.7199	4	2.5025	1
60505	100	100	INTERVENTION	26.0977	244.4	48.5667	204.433	66.5	30.5333	109	29	48.2	153.35	5	9	15	5	12	Hindu	170000	Least poor	39.6691	4	2.6175	1
60506	95	97	CONTROL	27.8134						91	21	61.6	157.15	3	11	15	9	12	Muslim	144000	Very poor	39.8134	4	2.9825	1
60507	90	94	CONTROL	27.4258						86	22	42	151.65	5	8	15	5	12	Hindu	92000	Poor	33.8544	4	1.6175	0
60507	55	64	CONTROL	27.4258						53	22	42	151.65	5	8	15	5	12	Hindu	92000	Poor	33.8544	4	1.5525	0
60508	90	100	INTERVENTION	26.1184	241.5	47.7	205.5	64.6333		86	23	52.3	152.2	5	14	15	9	12	Hindu	450000	Least poor	38.6899	3	2.6875	1
60509	95	100	CONTROL	27.3836						91	27	70.1	156.55	3	10	15	7	12	Hindu	120000	Poor	39.6693	4	3.21	0
60510	100	97	INTERVENTION	26.141	233.567	46.5	209.433	62.8	28.8333	86	22	51.4	152.9	3	10	15	8	12	Hindu	800000	Very poor	36.9981	4	2.6075	0
60511	95	97	INTERVENTION	27.1917						94	28	52.6	156.8	3	15	15	17	12	Hindu	260000	Least poor	40.3345	4	2.655	1
60512	110	107	INTERVENTION	26.2204	243.4	47.5667	207.5	64.3	30.1667	91	23	56.9	155.4	3	15	15	15	12	Hindu	200000	Less poor	37.3632	4	2.5425	0
60514	95	94	CONTROL	26.1002	225.333	48.3333	204.667	64.6667	29	118	23	48.8	151.5	5	10	15	12	12	Hindu	180000	Least poor	38.3859	3	2.58	0
60515	90	91	CONTROL	27.0895						91	25	46.8	154.1	5	15	15	12	14	Hindu	150000	Very poor	37.661	4	2.465	1
60517	90	94	CONTROL	26.1095	236.533	43.5333	211.667	66.5	31.2667	83	22	65.7	157.8	5	5	15	8	14	Hindu	360000	Less poor	40.1095	3	2.66	0
60518	90	97	INTERVENTION	26.2428	228.567	44.0333	199.133	60.8333	27.5333	83	20	42.4	154.8	3	0	12	5	12	Hindu	220000	Poorest	38.2428	3	2.87	1
60519	90	91	CONTROL	26.062	244.9	48.4333	222.133	66	30.3333	79	24	45.8	158.35	3	10	15	10	14	Hindu	96000	Poor	37.3477	4	2.775	0
60521	90	91	INTERVENTION	26.1456	232.733	45.3667	208.433	62.6333	28.6	83	25	49.6	154.4	5	17	15	15	12	Hindu	360000	Least poor	37.0028	3	2.285	0
60522	105	107	INTERVENTION	25.0366	232.2	46.4333	211.033	62.8333	29.1667	106	23	40.5	152.2	5	12	15	8	12	Hindu	140000	Very poor	37.1795	4	2.455	1
60523	90	97	CONTROL	26.2558	236.367	48.5667	218.033	66.0667	30.4	86	24	44.6	152.75	5	8	15	8	12	Hindu	200000	Less poor	39.2558	3	3.3375	0
60524	95	100	INTERVENTION	26.037	240.8	47.1667	209.2	66.1	30.4	100	25	56.9	152.05	3	12	15	10	12	Hindu	150000	Poor	38.1798	4	2.775	1
60525	95	91	CONTROL	26.1034	228.5	46.4667	197.4	61.5		89	29	46	155.65	3	9	15	12	12	Hindu	120000	Poorest	38.9605	4	2.52	0
60526	80	88	INTERVENTION	26.2614	243.767	47.5667	210.067	65.7333	29.6	74	22	45.9	161.45	5	12	15	0	12	Muslim	120000	Poorest	38.4043	3	2.5475	0
60527	85	94	CONTROL	26.2016	242.9	45.4	218.167	67.9333	29.6	83	30	59.3	153.65	3	8	15	8	14	Hindu	140000	Poor	38.7731	3	3.1625	1
60528	105	100	INTERVENTION	26.1056	252.433	51.2667	214.6	68.6667	30.5333	106	25	63	160.5	5	8	15	9	12	Hindu	180000	Least poor	39.3913	4	3.245	1
60530	90	94	INTERVENTION	26.6825	242.4	49.7	229.733	65.8667	30.5333	89	19	43.6	160.35	5	5	15	8	14	Hindu	240000	Poor	39.5396	4	3.0275	1
60531	95	97	INTERVENTION	26.004	232	46	178	68.3333	25	89	24	58.2	164.4	5	17	12	17	14	Muslim	420000	Least poor	40.1469	4	3.3875	1
60533	105	103	CONTROL	26.0156	242.7	47.5333	218.367	67.2333	30.8	106	24	45.5	155.65	5	15	15	12	12	Hindu	99000	Less poor	38.3013	3	3.095	1
60534	100	94	CONTROL	26.1391	245.5	46.6333	196	67.4333	31.3333	89	22	39.2	151.5	3	8	15	5	12	Hindu	96000	Poorest	39.7105	4	2.8525	0
60535	100	97	CONTROL	26.1606	240.5	47.3333	205.333	66.5333		94	20	44.8	155.55	5	12	15	12	15	Muslim	120000	Poor	38.1606	3	2.3925	1
60536	100	112	INTERVENTION	26.1606	255.367	51.1667	230.967	70.8	33.2	109	22	77	163.75	5	9	15	10	14	Hindu	120000	Least poor	38.8749	4	3.93	0
60537	100	91	INTERVENTION	26.0225	231.333	49.6667	187.667	67.6667	27	106	25	49.3	152.1	5	15	15	15	14	Hindu	600000	Least poor	33.1654	3	1.795	0
60539	105	103	CONTROL	26.2727	246.6	49.4333	212.767	68.4333	31.7	100	26	60.4	157.3	5	14	15	14	12	Hindu	230000	Least poor	40.7013	3	3.265	0
60540	95	103	CONTROL	26.2763		47.3333	210.667	71	26	100	22	84.8	152.75	5	10	15	6	12	Muslim	280000	Poor	38.7049	4	2.845	0
60541	95	100	INTERVENTION	26.9184	228.333	48.3333	196.333	68	27	103	20	38.1	151.25	5	10	12	12	12	Hindu	150000	Poor	40.0612	4	2.5475	1
60542	90	94	INTERVENTION	26.1028	239.433	48.4333	204.5	66.6333	32.5333	77	23	88.6	166.35	5	9	15	15	14	Muslim	250000	Least poor	37.6742	3	2.9475	0
60543	100	103	INTERVENTION	26.2279	235	50	191	66	26	94	21	62.5	151.5	5	15	15	10	14	Muslim	150000	Less poor	38.5136	4	2.89	0
60544	100	100	CONTROL	26.3355	234.667	47	188	61.3333	26	106	26	52	155.45	5	15	12	15	12	Hindu	600000	Least poor	39.3355	3	2.7625	1
60545	90	94	INTERVENTION	26.0051	217	49	207	58.6667	27	97	23	36.4	156.05	5	10	15	15	12	Hindu	300000	Less poor	39.2909	4	2.8375	1
60546	105	121	CONTROL	26.0851	236.333	47	191	67	25.3333	106	22	60.3	151.7	5	17	15	15	14	Hindu	250000	Least poor	39.7994	3	2.8475	0
60547	100	97	CONTROL	26.228	248	46	223.667	68	25	94	29	48.1	156.6	5	17	15	16	12	Hindu	220000	Less poor	39.3708	3	3.3075	0
60548	90	97	INTERVENTION	27.2864						94	21	59.9	151.55	5	0	15	0	14	Muslim	320000	Very poor	41.1435	3	2.4775	0
60549	95	94	INTERVENTION	26.4387	235.3	47.3	214.133	63.8667	29.2667	83	22	42.4	163.15	3	12	15	7	12	Hindu	150000	Least poor	37.5816	3	2.6575	1
60550	90	94	CONTROL	26.0102	229	44	186.667	65	25	89	23	55.9	153.4	3	10	15	8	12	Muslim	200000	Less poor	34.153	4		0
60551	100	103	INTERVENTION	26.1153	232.267	47.4667	209.367	63.3333	28.8333	91	23	38.3	153.35	3	6	15	12	14	Hindu	120000	Very poor	38.8296	4	2.6575	0
60552	105	115	CONTROL	26.0916	223	43.3333	167	66.6667	28	118	24	41.4	152.85	4	14	15	12	12	Hindu	360000	Least poor	39.8059	4	2.62	1
60553	100	94	CONTROL	26.1024	227.367	46.3667	207.167	60.5	29.2	77	26	55.4	151.25	5	8	15	5	15	Muslim	360000	Least poor	40.1024	4	3.11	0
60555	115	107	CONTROL	26.0829	234.7	47.0667	205.833	64.6	29.5	118	18	40	153.95	5	12	15	8	14	Hindu	220000	Less poor	39.5115	3	2.645	1
60556	90	91	INTERVENTION	26.2924	246.467	45.5	195.733	66.5333		89	22	52.5	160.45	3	10	15	12	12	Hindu	220000	Less poor	37.2924	3	2.1925	1
60557	90	100	INTERVENTION	26.0941	241.8	47.8333	220.3	66.6	29.8333	94	20	44.8	154.2	5	10	15	10	14	Hindu	200000	Poor	36.8083	4	2.42	1
60558	95	100	CONTROL							97	25	57.5	156.75	5	15	15	10	14	Hindu	280000	Less poor		3	2.41	0
60559	105	97	CONTROL							94	21	64.8	152.55	4	8	15	12	15	Hindu	150000	Less poor	38.021	4	2.765	1
60561	90	97	CONTROL	26.1367	241.033	48.2667	215.9	64.7333	30.2333	83	22	55.8	152.95	5	5	15	5	12	Muslim	340000	Least poor	37.2796	3	2.2575	1
60562	100	103	INTERVENTION	26.0916	245.8	48.5667	199.667	64.5333	31.7	100	28	69.9	162.3	3	5	15	10	12	Muslim	120000	Poor	39.0916	4	3.3575	0
60564	90	103	CONTROL	26.4354	251.167	48.9	222.267	69.3667	31.4	94	20	53.1	154.95	5	8	15	10	12	Muslim	360000	Less poor	38.864	3	3.3	1
60566	95	97	INTERVENTION	26.1874	230.233	46.8333	199	61.8	29.2333	106	24	47.4	155.55	5	15	15	15	12	Hindu	350000	Less poor	38.3303	4	2.6875	1
60567	100	97	CONTROL	26.0274	243.5	48.5333	220.667	67.8333	32.8	100	29	72.1	157.75	5	9	15	12	12	Hindu	800000	Least poor	37.0274	3	2.575	1
60568	95	94	INTERVENTION	26.0495	240	46	190	68	29.3333	86	24	66.6	151.05	5	15	15	15	14	Hindu	240000	Least poor	38.0495	3	3.0675	1
60569	100	91	INTERVENTION	26.1362	235.667	49	185	67.6667	28	103	26	72.2	165.5	3	12	15	12	12	Hindu	108000	Poor	38.1362	4	3.015	1
60570	75	94	CONTROL	26.228	239.3	47.8667	215.633	64.7333	30.0333	83	27	52.5	152.1	3	17	12	17	12	Hindu	300000	Least poor	40.0851	4	3.31	1
60571	90	94	INTERVENTION	29.9612						97
60572	95	97	CONTROL	26.0752	239.233	45.6	203.733	62.4	30	97	22	41.6	158.05	5	11	15	10	12	Muslim	420000	Poor	38.3609	3	1.935	0
60574	90	97	CONTROL	26.1606	235.5	47.7	206.867	63.8	28.9667	79	22	44.7	150.95	5	5	15	10	14	Hindu	240000	Poor	39.732	3	2.3125	0
60575	85	97	CONTROL	26.4976	239.4	46.4667	199.5	65.4333	31.2333	94	26	47.9	155.75	3	15	15	15	12	Hindu	400000	Poor	40.0691	4	2.6325	1
60576	90	110	INTERVENTION	26.0677		48	193	67	28	94	29	58.5	155.2	3	17	15	15	12	Hindu	150000	Poor	39.6391	3	3.9025	0
60577	100	94	CONTROL	26.2258	239.533	46.9	204.867	65.2	30.8	91	19	38.1	154.75	5	11	15	2	12	Muslim	96000	Poorest	39.0829	4	2.6	1
60578	90	94	INTERVENTION	26.3554	242.967	45.6	207.467	65.1667	26.3667	86	20	44.85	161.75	3	11	15	10	12	Muslim	150000	Poor	33.4983	3	1.9625	0
60579	95	91	INTERVENTION	26.062	225.767	45.8667	191.933	61.8667	29.4667	94	23	40.3	151.45	5	12	15	10	12	Hindu	240000	Less poor	38.3477	4	2.4175	1
60580	85	100	CONTROL	26.1264	233.833	45.8	207.867	65	29.7333	83	20	47.3	155.65	5	14	15	15	12	Hindu	580000	Less poor	38.9836	3	2.4175	0
60581	95	97	CONTROL	26.1321	240	47	195.667	68.3333	26.6667	89	24	46.3	158.3	5	15	15	15	12	Hindu	200000	Least poor	39.1321	3	2.8675	1
60582	90	91	INTERVENTION	26.0871	221.567	46.4333	195.567	60.3667	28.4333	91	22	40.2	151.05	5	15	15	15	14	Hindu	360000	Least poor	37.9443	3	1.975	0
60583	90	97	CONTROL	26.1381	233.333	45.6667	188	69	29	86	26	49.8	159.3	5	12	15	15	12	Hindu	360000	Least poor	39.8523	3	2.965	0
60584	85	100	INTERVENTION	27.3294						86	22	48.4	153.65	5	12	15	18	14	Hindu	180000	Least poor	37.6151	3	2.1575	1
60585	85	97	CONTROL	26.2846	237.667	45.4667	210.6	65.5333	28.6667	97	21	72.6	157.45	3	0	15	9	12	Hindu	144000	Poor	38.4275	3	2.9125	0
60586	90	91	INTERVENTION	27.8517						62	21	53.1	156.9	5	9	15	15	12	Hindu	350000	Less poor	39.4232	3	3.635	1
60587	80	88	CONTROL	26.1908	234	50	190	65	25	74	25	48.9	153.65	3	15	15	14	14	Muslim	240000	Less poor	37.9051	3	2.295	0
60588	95	107	INTERVENTION	26.2355	235.467	49.5667	214.567	66.5		100	25	64.2	153.6	3	10	15	17	12	Christian	144000	Very poor	40.0927	4	3.255	1
60589	110	115	CONTROL	27.3548						115	29	71	161.25	5	15	15	15	12	Hindu	420000	Least poor	40.7833	4	3.3425	0
60590	90	91	INTERVENTION	26.2437	245.7	47.4333	212.133	65.6	29.9333	74	18	47.3	158.95	3	8	15	15	12	Hindu	105000	Very poor	39.2437	3	2.9125	1
60592	85	91	CONTROL	26.1798	248	52	204	71	27	77	26	65.9	154.7	5	15	15	15	14	Christian	160000	Least poor	39.1798	3	3.3975	1
60593	100	91	INTERVENTION	26.0028	245.767	47.3667	211.433	68.0667	30.7333	91	22	58.8	159.85	5	10	15	10	12	Muslim	460000	Least poor	36.8599	4	2.8525	0
60594	95	97	INTERVENTION	26.0025	230.6	44.5667	209.567	63.7	30.5667	97	22	51	152.85	5	14	15	14	12	Hindu	250000	Least poor	39.1453	3	2.57	1
60595	65	88	CONTROL	26.062	237.9	47.9333	204.833	64.8333	29.9	77	23	42.8	156.15	3	11	15	10	12	Muslim	144000	Very poor	41.062	4	3.17	1
60596	95	94	CONTROL	26.1713	242.8	48.2667	217.3	64.9	30.2	103	29	60.2	154.2	3	12	15	12	12	Hindu	144000	Very poor	34.7427	3	2.41	0
60597	100	103	INTERVENTION	26.1005	232.933	45	204.633	64.1	29.6	100	27	54.6	154.35	5	12	15	12	12	Hindu	360000	Least poor	39.2433	4	3.5375	0
60598	95	100	INTERVENTION	27.282						97	19	38.6	151.9	5	13	15	8	14	Muslim	400000	Least poor	37.8534	3	3.135	1
60599	100	94	CONTROL	26.2378	231.733	48.2	206.6	62.4333	27.2333	100	22	75.4	160.15	5	12	15	10	12	Hindu	150000	Less poor	41.2378	4	2.875	1
60600	80	95	CONTROL	26.257	233.067	40.4667	184.367	63.3333	29.1667	83	29	43.2	155.55	3	15	15	12	12	Hindu	200000	Less poor	36.6855	3	1.995	0
60601	80	91	CONTROL	26.004	241.867	45.5667	203.667	64.5667	26.4333	68	23	69.4	160.4	5	12	15	11	12	Hindu	250000	Less poor	39.1469	4	2.9625	0
60602	90	100	INTERVENTION	26.1285	239	51	190.667	68.3333	25	86	28	58.2	156.05	5	15	15	15	12	Hindu	180000	Poor	38.2713	3	3.2025	1
60603	90	94	CONTROL	26.3035	247.4	51.3667	222.567	79.4667	32.6	89	23	60.1	155.7	5	5	15	8	12	Hindu	99000	Very poor	36.732	4	2.505	0
60604	70	82	INTERVENTION	26.1328	233.267	45.4	201.567	63.4		79	24	50.4	152.6	5	15	15	15	12	Hindu	520000	Least poor	35.1328	3	2.7875	0
60605	90	103	CONTROL	26.4932	246.533	48.5	208.433	69.7	30.4333	94	18	46.1	158.25	5	0	15	11	12	Hindu	240000	Less poor	37.779	4	2.7575	0
60607	85	79	CONTROL	27.2379						83	18	51.5	157.35	3	12	12	15	12	Hindu	108000	Less poor	38.9521	4	2.555	1
60609	90	103	INTERVENTION	26.004	233.933	47.5	210.4	63.1333	29.5	89	24	56.9	152.75	5	11	15	11	12	Hindu	330000	Less poor	38.1469	3	2.245	1
60610	100	103	CONTROL	26.0179	252.333	46.3667	201.667	69.7	29.4667	103	24	40.8	150.45	5	12	15	15	14	Hindu	250000	Less poor	35.3037	4	1.97	0
60611	85	100	INTERVENTION	26.1365	237.067	45.9667	206.5	65.2	29.3667	89	23	44.5	154.45	3	9	15	9	14	Hindu	120000	Poorest	38.1365	3	2.83	0
60613	80	91	CONTROL	26.1142	226.667	47.6333	199.533	61.6333		79	24	56.4	157.1	5	15	15	15	12	Hindu	280000	Less poor	39.9713	4	2.5575	0
60614	100	100	INTERVENTION	26.3971	241.633	48.8667	209.267	66.5	30.5333	94	21	46.3	157.75	5	7	15	10	13	Hindu	240000	Least poor	38.2543	3	2.57	0
60615	90	94	CONTROL	26.9863	254.2	51.5667	233.933	69.8333	32.0333	94	29	48	152.05	5	5	15	12	12	Hindu	195000	Very poor	40.5577	4	2.775	0
60616	95	100	INTERVENTION	26.0347	236.633	45.3667	190.8	63.7333	29.6333	83	22	36.1	150.35	5	11	15	6	13	Hindu	160000	Very poor	36.6062	3	1.7925	0
60617	100	121	CONTROL	26.874		49	220	65.6		121	30	80	152.2	5	15	11	15	12	Hindu	300000	Least poor	38.5883	4	2.7825	1
60619	70	79	CONTROL	26.0591	234.9	46.3667	209.867	63	28.8667	79	24	38.4	153.05	5	14	15	15	12	Hindu	200000	Less poor	37.9163	4	2.7825	0
60620	90	97	INTERVENTION	26.1212	245.467	49.5	212.733	66.0667	30.7333	94	30	65.7	158.1	5	8	15	11	12	Hindu	360000	Least poor	37.1212	3	2.45	0
60621	95	107	INTERVENTION	27.135						94	22	41.7	152	5	0	15	10	14	Hindu	180000	Very poor	38.5636	4	2.5875	0
60622	90	100	CONTROL	26.0579	235.3	46.2667	208.7	64.1333	29.4333	97	24	54.2	154.8	5	10	15	11	13	Hindu	96000	Very poor	40.9151	4	2.6775	0
60623	90	91	CONTROL	27.1606						94	21	48.4	153.35	5	16	15	12	12	Hindu	360000	Poor	38.732	4	2.765	1
60624	95	107	CONTROL	26.8845	246.667	50.3333	196	71	30	94	28	63.6	164.95	5	15	15	15	12	Hindu	360000	Less poor	36.7416	3	2.24	1
60625	80	88	INTERVENTION	26.1061	228.667	47.3	210.1	62.8667	28.3667	97	22	62.9	151.65	3	6	15	10	12	Hindu	250000	Less poor	38.249	4	2.83	0
60626	95	97	INTERVENTION	26.0365	237.467	48.3333	217.433	64.6	30.5333	91	21	40.6	156.8	5	14	15	14	12	Hindu	110000	Less poor	37.1793	3	2.495	0
60629	90	97	INTERVENTION	26.1692	237	47.3333	208.667	68.6667	31	86	22	35.3	153.5	3	10	12	9	12	Hindu	180000	Poorest	38.0263	3	2.5	0
60630	90	94	CONTROL	26.1867	244	54	244	68	27	91	24	56.4	151	5	12	15	15	12	Muslim	240000	Least poor	38.6153	4	3.0225	0
60631	95	91	INTERVENTION	26.1858	213.667	45.6667	186	58	27	91	23	63.3	154.1	3	10	15	10	14	Hindu	120000	Very poor	40.3287	4	2.4725	1
60633	90	97	CONTROL	26.0148	241.833	48.4333	210.667	66.5667	22.7333	118	21	45.7	151.4	5	5	15	7	14	Muslim	250000	Less poor	38.1577	4	2.795	1
60634	100	103	CONTROL	27.1771						97	21	55.9	155.25	5	10	15	8	12	Muslim	210000	Less poor	37.8914	3	2.48	0
60636	95	94	INTERVENTION	26.4242	236.333	48.6667	215	67.6667	28	86	28	51.5	152	5	12	15	17	12	Hindu	240000	Poor	37.4242	4	2.165	0
60637	105	100	INTERVENTION	26.095	244.067	46.8667	213.567	67.1		91	24	76.6	152.15	5	12	15	15	12	Hindu	320000	Least poor	37.095	3	2.765	0
60638	95	97	CONTROL	26.8782		51	216	66		89	19	51.9	157.35	3	0	15	0	12	Muslim	96000	Poorest	35.7353	3	2.285	0
60639	105	103	INTERVENTION	27.7241						112	29	41.7	155.15	3	0	15	10	12	Hindu	144000	Very poor	38.4384	4	2.785	0
60640	90	97	CONTROL	26.121	239.233	46.6333	205.3	64.6	29.7667	91	21	59.4	154.65	4	10	15	10	14	Hindu	120000	Poor	35.9782	3	2.0725	0
60641	95	100	INTERVENTION	26.0461	244.9	49.0333	214.9	66.1667	30.0333	86	24	46.7	150.75	5	8	15	10	13	Hindu	240000	Least poor	36.3318	3	2.6425	0
60642	100	97	CONTROL	26.2927	235.9	48.1	213.633	62.8667	29.8333	94	27	51	160.5	5	12	15	12	14	Hindu	350000	Least poor	38.2927	4	2.8475	0
60643	105	115	CONTROL	26.1706	240.433	46.3	200.767	66.5667	30.3	103	23	46.8	152.1	5	8	15	12	14	Hindu	180000	Poor	40.0277	3	2.78	0
60644	90	107	INTERVENTION	26.1299	240.333	48.5667	217.533	66.6333	29.4667	86	27	46.1	151.4	5	8	15	15	12	Hindu	200000	Least poor	38.4157	4	3.035	0
60646	95	97	CONTROL	26.6754	247.533	48.7333	214.333	66.6333	33.4667	86	25	53.1	154.05	5	15	15	15	14	Muslim	360000	Least poor	38.2468	4	2.55	0
60647	80	67	INTERVENTION	26.689	256.333		217	74.6667	29	83	26	69.9	154.5	3	12	15	12	12	Hindu	240000	Very poor	37.8318	3	2.4375	1
60648	85	94	CONTROL	26.0304	239.333	42.3333	197.333	65	26	86	19	52.2	154.95	5	10	15	10	13	Hindu	120000	Less poor	38.8875	4	2.8375	0
60649	95	97	INTERVENTION	26.1329	247.7	48.2	214.233	66.4	29.4	86	25	54.7	153.15	3	10	15	12	13	Muslim	100000	Poorest	40.1329	3	2.92	0
60650	90	97	CONTROL	26.1265	233	50	195.667	66	24	86	26	57.9	153.45	5	10	15	10	14	Hindu	240000	Poorest	39.5551	4	2.9775	0
60651	62	88	CONTROL	26.3152	254.133	50.8667	225.833	69.4	31.8333	74	19	45.1	151.45	5	15	15	15	12	Hindu	150000	Least poor	38.3152	3	2.895	0
60652	95	107	INTERVENTION	26.5042	237.667	51.3333	209.667	68.3333	29	103	22	50.5	151.25	3	8	15	12	12	Hindu	160000	Poorest	38.7899	3	3.455	1
60654	90	94	CONTROL	26.465	254.4	51.3333	214.433	68.5333	29.9333	83	26	69.3	150.8	3	17	15	15	12	Hindu	240000	Poor	38.465	3	3.1975	0
60657	105	100	CONTROL	26.1219	226.667	45	192	62.3333	25	97	25	49.2	151.2	5	10	15	10	12	Muslim	220000	Less poor	38.1219	3	2.52	0
60658	90	97	CONTROL	26.3612	236	48.3333	212.667	63.3333	25	89	24	58.2	159.35	5	15	15	12	14	Hindu	180000	Least poor	35.9326	4	1.945	0
60659	95	107	CONTROL	27.2613						100	24	72.9	157.85	3	8	15	8	12	Hindu	180000	Poorest	39.8327	3	2.66	1
60660	95	94	INTERVENTION	26.3438	228.333	47.6667	194	63.6667	26.3333	103	20	48.8	150.7	5	0	15	15	12	Hindu	200000	Less poor	39.0581	4	2.53	1
60661	90	97	INTERVENTION	26.0314	248.933	47.9667	214.6	67.4667	31.3333	97	24	51.6	152.15	5	13	15	15	12	Muslim	420000	Least poor	38.46	3	2.825	1
60662	90	100	CONTROL	26.1516		48	224	66		100	25	50.8	153.55	5	8	15	10	14	Hindu	250000	Poor	39.0087	4	2.795	0
60663	100	97	CONTROL	26.3303	228	48	212.667	68.3333	29	100	22	61.1	152.45	5	12	15	15	12	Hindu	218000	Least poor	40.0446	4	2.85	1
60664	100	97	INTERVENTION	26.0109	232.233	47.4	217.067	62.5333	28.8333	97	24	56.2	150.55	5	15	15	15	12	Muslim	360000	Least poor	38.4394	4	2.79	0
60665	90	91	INTERVENTION	26.268	217.333	44.6667	199.667	59.6667	26	103	29	43.2	153.15	3	12	15	12	13	Hindu	100000	Poorest	35.1251	4	2.15	0
60666	80	91	CONTROL	26.9756	248.7	50.4333	218.7	67.4	31.4	86	21	52.2	154.6	5	8	15	11	12	Muslim	120000	Least poor	40.547	3	3.0775	1
60667	100	100	CONTROL	29.1401						86	27	77.8	154.1	5	5	15	2	12	Hindu	86000	Poor	39.283	3	3.0525	0
60669	100	103	CONTROL	26.0957	236	51	200.667	66	23	89	24	67.6	155.35	5	10	15	10	15	Hindu	180000	Less poor	39.9528	4	2.92	1
60670	95	91	INTERVENTION	26.3307	235.667	48.6667	212.667	62	28	86	19	46.8	157.75	5	5	15	12	12	Muslim	150000	Less poor	35.3307	3	2.405	0
60671	95	94	CONTROL	26.0858	238.667	47.6667	198.333	68.6667	27	91	22	45	151.7	3	15	15	15	14	Hindu	260000	Poor	38.0858	4	2.3025	0
60672	85	94	INTERVENTION	26.0214	223.333	48.3333	192.333	60	25	83	24	49.7	156.9	5	12	15	10	12	Hindu	250000	Least poor	38.3072	4	2.555	1
60674	80	97	CONTROL	26.0073	237.567	46.6667	212.7	65.4333	28.7333	77	30	73	155.5	3	5	15	10	13	Hindu	120000	Very poor	34.0073	4	1.3675	0
60675	95	107	INTERVENTION	26.2768	243.667	51	202	68.6667	25	89
60676	95	97	INTERVENTION	26.0145	232	50	202	66	28	91	23	70.3	150.55	5	12	15	8	12	Hindu	280000	Less poor	37.5859	3	2.6225	1
60677	55	55	CONTROL	26.1639	237.367	46.7	215.4	63.4333	28.6	71	24	48.4	150.1	5	8	15	5	14	Hindu	180000	Less poor	39.7353	4	2.8075	0
60678	90	91	INTERVENTION	27.5737						71	21	62.2	150.65	3	12	15	15	12	Hindu	310000	Poor	37.0022	4	2.5225	0
60681	105	110	CONTROL	26.202	226.667	42.6667	199.667	66.3333	27.6667	97	20	40.1	152.2	3	8	15	10	13	Muslim	100000	Very poor	37.7734	3	2.1225	1
60682	90	97	INTERVENTION	26.4027	222	49.6667	193.333	66	24	94	24	52.3	161.6	5	15	15	12	12	Hindu	250000	Least poor	38.6884	3	3.3225	0
60683	90	100	CONTROL	27.7657						100	23	67.2	157.35	5	12	15	15	12	Muslim	360000	Least poor	34.6229	3	2.1975	0
60684	85	97	CONTROL	26.6295		48.4	229.4	60.5	30.7333	94	28	48.1	150.25	5	5	15	15	12	Hindu	150000	Poor	39.3438	3	2.9725	1
60685	85	88	INTERVENTION	26.0986		48	207	66.6667	26	91	28	50	153.65	3	15	15	15	12	Hindu	180000	Least poor	40.0986	4	3.57	1
60686	100	110	INTERVENTION	26.2311	228	48.3333	186	62	31	103	24	45.6	152.5	5	8	15	0	12	Hindu	120000	Poorest	37.8025	4	2.9225	1
60687	105	97	INTERVENTION	26.0946	246.667	46.1	203.733	67.1667	30.8	115	21	52.6	151.3	5	12	15	12	14	Muslim	180000	Less poor	38.9517	3	3.425	0
60688	100	97	CONTROL							91
60689	95	103	INTERVENTION	26.059	230.767	49.1333	208.733	61.8	29.2667	86	26	66.5	154.45	5	15	12	10	13	Hindu	200000	Least poor	38.059	4	2.395	1
60691	85	91	INTERVENTION	26.5596	249.133	48.8667	210.3	67	31.8	86	26	47.2	153.2	3	7	15	10	13	Hindu	108000	Poorest	39.5596	3	3.3225	0
60692	90	94	CONTROL	26.1934	235	42	179.333	68.6667	24	97	19	43.5	151.2	5	8	15	12	12	Hindu	120000	Very poor	37.1934	3	2.0825	0
60693	85	97	INTERVENTION	26.2016	223	48	191.667	65.6667	28	100	28	58.1	153.55	5	15	15	15	12	Hindu	280000	Less poor	37.4873	4	2.22	0
60695	95	97	INTERVENTION	26.284	237	50	182	68	28	94	28	58.4	160.4	5	15	15	15	12	Hindu	300000	Poor	38.7126	4	2.6125	0
60696	65	91	CONTROL							86	22	45.2	159.45	5	12	15	5	12	Hindu	200000	Least poor	38.1943	4	2.4375	1
60697	100	100	INTERVENTION	27.5897						106	25	45.4	150.5	3	5	15	7	12	Muslim	250000	Very poor	38.8754	3	3.5225	1
60698	100	94	CONTROL	26.3715	231	51	190.333	68.6667	26	94	20	41.5	155.45	5	10	15	12	14	Hindu	150000	Less poor	38.9429	4	2.335	1
60700	90	94	INTERVENTION	26.464	233.633	48.4	215.533	66.6333	30.4667	94	22	48	158.35	5	12	15	17	12	Hindu	380000	Least poor	39.3211	4	2.5775	1
60702	95	100	CONTROL	26.1092	247.667	56	198	71.6667	29	89	25	61.7	162.35	5	15	15	12	12	Muslim	360000	Poor	37.9663	4	3.0275	0
60705	85	97	CONTROL	26.0104	252.5	48.4333	215.467	72.1667		89	20	47.4	155	3	0	15	8	12	Hindu	120000	Poorest	36.0104	3	2.2075	0
60706	100	112	CONTROL	26.7575	246.267	49.7333	228.267	66.4667	32.5	97	24	63.1	161.85	3	15	15	10	12	Hindu	240000	Poorest	39.4718	4	2.8	1
60707	100	100	CONTROL	26.1807	241	51	197.667	65	22	91	27	57.2	160.3	5	15	15	15	12	Hindu	300000	Least poor	39.1807	4	2.91	0
60714	105	107	CONTROL	26.4558	251.467	51.4667	221.2	70.6667	32.2667	100	25	73.5	166.7	5	12	15	17	12	Muslim	350000	Least poor	39.7415	3	3.93	1
60715	90	97	INTERVENTION	26.0061	219	47	184	60	25	106	27	54.4	153.75	3	8	15	6	12	Hindu	160000	Poorest	38.149	3	2.69	1
60716	70	82	INTERVENTION	26.0409	221.667	47.6667	184	66.3333	26.6667	77	22	54.9	156.2	5	10	15	15	14	Hindu	240000	Less poor	40.1837	3	2.43	0
60717	95	100	CONTROL	26.3314	232	47.2667	207.467	62.6	28.9333	89	24	67.4	156.35	5	15	15	9	14	Hindu	120000	Least poor	40.1885	4	3.46	1
60718	90	97	INTERVENTION	26.1959	250.833	48.1333	219.833	68.8	29.5	94	20	46.2	153.15	5	13	15	15	12	Hindu	360000	Less poor	37.7673	3	2.8525	0
60721	90	88	CONTROL	26.8571	248.1	49.4667	222.667	68.0667	31.8333	77	25	51.2	152.5	5	15	15	12	14	Hindu	240000	Poor	38.7143	3	3.3875	1
60722	95	100	INTERVENTION	26.025	263.333	50.3333	228	72.6667	25	103	27	81	157.7	5	7	15	10	15	Hindu	89000	Less poor	38.025	3	3.2	1
60725	90	94	INTERVENTION	27.8651						86	29	47	154.35	5	15	15	10	14	Hindu	360000	Least poor	40.1508	4	3.6425	1
60727	95	100	CONTROL	26.0851	241.667	52.6667	203	70.3333	26.6667	86	28	55	158.65	5	12	15	15	15	Hindu	180000	Less poor	36.3708	4	2.92	1
60728	85	91	CONTROL	26.3807	233.667	54	208.667	67.6667	28	77	25	68.8	158.95	3	5	15	8	12	Hindu	125000	Very poor	30.8093	3	1.9825
60730	110	107	INTERVENTION	26.095	237	46	206	65	28	100	27	55.1	162.25	3	15	15	15	12	Hindu	200000	Less poor	40.095	4	3.12	0
60731	90	97	INTERVENTION	26.1767	238.4	48.8333	212.233	67.3667	31.3333	100	21	49.4	152.2	5	0	15	15	15	Muslim	144000	Very poor	38.4624	4	2.76	1
60736	110	103	INTERVENTION	26.8947	236.333	50.3333	203	63.3333	26	118	30	79.3	158.25	5	15	15	15	14	Hindu	720000	Least poor	37.609	4	2.46	0
60739	95	91	INTERVENTION	26.0057	242.667	46.6667	205.667	73.3333	24	89	27	43.8	159.45	5	15	15	15	12	Muslim	300000	Least poor	38.2915	3	2.68	0
60741	105	97	INTERVENTION	26.4982	244.067	49.9333	222.533	66.7	30.7667	97	28	59.5	162.6	5	17	15	17	12	Hindu	130000	Least poor	37.641	4	3.2575	0
60743	100	110	INTERVENTION	26.0554	252.433	47.4333	214.7	65.6333	32.2667	91	22	46.2	154.5	3	10	15	12	12	Hindu	260000	Poor	38.3411	3	3.0525	0
60744	100	97	CONTROL	26.2225	242.5	49.5333	213.4	65.4667	30.4667	109	28	51.7	151.25	5	15	15	15	11	Hindu	240000	Least poor	39.5082	4	3.005	0
60745	80	94	CONTROL	27.5698						77	23	42.9	158.4	3	14	15	15	12	Hindu	120000	Less poor	39.1412	3	2.81	0
60747	95	97	INTERVENTION	26.9154	237.367	48.6667	210.8	63.6667	31.5	94	23	44.55	151.35	5	15	15	12	14	Muslim	155000	Poor	38.6297	4	3.11	0
60750	95	115	CONTROL	29.2718						103	25	51.2	156.6	5	17	15	17	12	Hindu	244000	Less poor	38.9861	4	3.2275	0
60754	70	58	CONTROL	26.0488	217.667	47.6667	189.667	66.6667	26	68	21	42.4	150.75	5	12	15	12	12	Hindu	300000	Less poor	39.1917	3	2.3275	1
60761	85	94	INTERVENTION	27.6277						89	19	67.6	159	3	10	15	10	12	Hindu	120000	Poorest	37.1991	4	2.925	1
60763	100	100	CONTROL	26.2296	241.667	46.6667	189.333	68.3333	28	100	23	60.1	157.1	5	12	15	10	12	Hindu	250000	Less poor	41.2296	4	3.1	1
60764	90	94	INTERVENTION	26.3028	238.4	49	213.867	64.9667	29.9667	89	28	65.9	156.1	5	12	15	15	12	Hindu	250000	Less poor	38.5885	4	2.73	0
60767	100	110	INTERVENTION							100	19	49	151.4	5	9	15	12	12	Hindu	120000	Poorest	36.6543	3	2.425	0
60768	100	100	INTERVENTION	26.0048	242.667	50	212	67.6667	24	103	28	59.2	149.95	5	15	15	13	14	Hindu	79000	Very poor	38.5762	4	2.7625	0
60769	95	107	CONTROL	26.0237	239.833	46.3667	198.833	64.9667	30.3667	74	26	41.3	153.45	3	8	15	12	13	Muslim	110000	Very poor	38.5951	3	2.905	1
60770	100	100	INTERVENTION	26.1746	252.7	47.4333	206.6	64.7		97	29	62.1	153.65	3	17	15	17	12	Hindu	180000	Poor	39.4603	3	3.4225	1
60771	95	91	CONTROL							103	28	68.2	166.5	3	15	15	15	11	Sikh	360000	Least poor	39.0827	4	3.2075	0
60773	90	110	CONTROL	26.3618	252.233	49.6667	217.4	67.5333	30.4333	100	21	43.7	157.95	5	8	15	10	12	Muslim	180000	Less poor	36.0761	3	2.415	0
60780	90	110	INTERVENTION	26.244	240.6	48.4667	209.4	65.1667	29.2333	97	28	59.8	162.35	5	12	15	10	14	Muslim	520000	Least poor	38.5297	4	3.06	0
60781	85	94	CONTROL	27.4819						94	26	70.8	156.5	5	15	15	15	15	Hindu	85000	Poor	37.0533	3	2.8775	0
60786	95	91	CONTROL	33.6738						100	29	61.2	151.7	5	10	15	10	14	Hindu	150000	Least poor	35.8167	4	2.31	0
60788	90	97	INTERVENTION	26.1303	237.233	47.1667	216	64.5	29.3333	97	28	65.5	158.15	3	15	15	17	12	Hindu	360000	Less poor	39.8445	3	3.43	0
60790	95	100	INTERVENTION	26.59	241.4	45.8	206.933	64.8333	30.5333	89	19	36	151.15	3	8	15	0	12	Muslim	800000	Very poor	36.59	3	2.0325	1
60795	85	91	INTERVENTION	27.5249						74	27	79.3	155.15	3	10	14	10	14	Muslim	144000	Less poor	37.0963	3	2.605	0
60807	105	107	INTERVENTION	26.0474	238.167	45.8667	213.533	65.6	29.4333	103	19	41.4	151.25	3	10	15	0	14	Muslim	150000	Poorest	39.1902	3	3.0125	1
60825	95	100	CONTROL	26.0301	235.333	48.3667	223.467	64.5	30.6667	103	24	47.9	152.65	5	12	15	10	12	Muslim	340000	Less poor	38.8873	3	2.895	0
60837	100	97	INTERVENTION	26.0528		49	220	67		89
60842	100	94	INTERVENTION	26.1022	239.5	50.3	216.367	65.4667	30.4	86	22	64	162.3	5	0	15	12	12	Hindu	220000	Less poor	39.5308	4	2.94	0
60847	95	103	INTERVENTION	26.9293	256.433	49.6	220.367	70.4333	32.2	100	30	70.5	150.6	5	15	15	15	14	Hindu	250000	Less poor	37.5007	4	2.805	0
60849	90	103	CONTROL	25.1635		45.3	187.4	60		100	24	45.9	154.25	5	15	15	18	12	Hindu	240000	Poorest	39.8778	4	2.735	0
60852	105	107	INTERVENTION	27.2516						103	25	54.6	159.1	3	12	15	10	12	Muslim	122000	Poorest	39.3944	4	2.7425	0
60853	90	110	INTERVENTION							86	27	60.3	158.1	3	12	15	15	12	Hindu	360000	Less poor		3	3.855	0
60876	95	97	INTERVENTION	26.0671	238.667	48.5	211.733	65.4	30.5333	100	23	54.5	161.85	5	12	15	12	12	Hindu	200000	Least poor	39.0671	4	2.825	1
60897	105	103	INTERVENTION	26.1053	231.667	47	196.333	69.3333	24	100	24	45.7	155.3	5	8	15	10	12	Hindu	100000	Poor	35.1053	4	1.83	0

## Sheet: Variables definition
Variable name	Definition
Participant ID	Identification number of woman/ child
Cog(CS)	Cognition composite score
Mot (cs)	Motor Composite score
Usg weeks	Timing of ultrasound in weeks
Avg_ hc_mm	Average head circumference in mm
Avg_femur_length_mm	Average femur length in mm
Avg_abd_circum_mm	Average abdominal circumference in mm
Avg_bpd_mm	Average bipareital diameter in mm
Avg_tran_crblr_mm	Average trancerebellar diameter in mm
Lang_cs	Language composite score
Woman_age	Age of woman in years
Woman_weight	Weight of woman in kilograms
woman_height	Height of woman in centimeters
family_type	Family type 3= nuclear, 4= extended, 5= joint
schooling	number of years of schooling of the woman
occupation	Occupation of the woman 11= government service, 12= private service, 13= daily wage earner, 14= self employed15= house wife 16= other
husband_school	Number of years of schooling of the husband
hsbd_occ	Occupation of the husband 11= government service, 12= private service, 13= daily wage earner, 14= self employed15= does not work 16= other
religion	Religion of the woman
income	Total annual family income in rupees
quintile	Wealth quintiles
ga_del_week	Gestational age at delivery in weeks
sex	Sex of the child 3= male 4= female
wt_d7	Weight of the infant recorded at birth ( between day 7 to 14) in kiligrams
group_r2	Groupn randomised to at the time of second randomisation Intervention or Control
early_int	Early initiation of breastfeeding 1= yes, 0= no
